# Supplementary material for: Autopolyploidization‐Induced Chromatin Remodeling Regulates Leaf Size Variation in Brassica rapa
Source: Adv Sci (Weinh). 2025 Dec 3;13(9):e13558. doi: 10.1002/advs.202513558 (PMC12904041; doi:10.1002/advs.202513558)
Supplement: Supplementary file 2 — Supporting Information [file ADVS-13-e13558-s002.xlsx]

## Sheet: Table S1
Supplemental Table S1. Sequencing data summary of RNA-seq, ATAC-seq, H3K4me3, H3K27ac and H3K27me3 of monoploid, diploid, and tetraploid.
RNA-seq	Sample name	Total reads	mapped reads	Unmapped reads
	M-1-RNA	45,182,012	42,737,665	2,444,347
	M-2-RNA	41,878,305	39,399,109	2,479,196
	M-3-RNA	43,867,288	41,287,891	2,579,397
	D-1-RNA	39,755,840	35,195,845	4,559,995
	D-2-RNA	51,467,455	48,271,326	3,196,129
	T-1-RNA	43,060,601	40,067,889	2,992,712
	T-2-RNA	49,372,698	45,990,668	3,382,030
	T-3-RNA	43,157,491	40,322,044	2,835,447
ATAC-seq	Sample name	Total reads	mapped reads	Removed Duplicates Reads
	M-1-ATAC	133,838,548	118299892	102958368
	M-2-ATAC	63,089,312	55903439	49968652
	D-1-ATAC	55,828,456	49503091	39513096
	D-2-ATAC	52065162	46843026	39073633
	T-1-ATAC	78963856	62847332	49257266
	T-2-ATAC	91236810	76602425	66187196
H3K4me3	Sample name	Total reads	mapped reads	Removed Duplicates Reads
	M-1-H3K4me3	63008292	53468836	46802250
	M-2-H3K4me3	79181284	64912816	50102373
	D-1-H3K4me3	66370506	11734305	6538987
	D-2-H3K4me3	44132034	39343708	22764148
	T-1-H3K4me3	86388914	78873078	51786001
	T-2-H3K4me3	80710544	74689537	59226137
H3K27ac	Sample name	Total reads	mapped reads	Removed Duplicates Reads
	M-1-H3K27ac	65369382	60630101	44308190
	M-2-H3K27ac	79181284	70091272	59746247
	D-1-H3K27ac	66370506	60729012	46015535
	D-2-H3K27ac	44132034	38152143	28486584
	T-1-H3K27ac	86388914	82449579	53741311
	T-2-H3K27ac	80710544	71130202	60512826
H3K27me3	Sample name	Total reads	mapped reads	Removed Duplicates Reads
	M-1-H3K27me3	68765754	46492526	38798920
	M-2-H3K27me3	82100788	53464033	49954517
	D-1-H3K27me3	197494948	54824597	52891335
	D-2-H3K27me3	69092418	50776017	45153574
	T-1-H3K27me3	177233768	56448955	54256659
	T-2-H3K27me3	103214028	44960030	42065750
Input	Sample name	Total reads	mapped reads	Removed Duplicates Reads
	M1-Input	13240880	12466288	11,525,233
	M2-Input	17947719	16899572	15,421,790
	D1-Input	16454016	15555626	13,698,857
	D2-Input	16294127	15445202	14,087,364
	T1-Input	18363104	17590017	16,205,045
	T2-Input	19519870	18477508	16,863,170
Transcriptome data of three different genotypes of monoploids and diploids, and one of tetraploids.
RNA-seq	Sample name	Total reads	Mapped reads	Removed Duplicates Reads
	1x_1_1	16211921	12646419	4346780
	1x_1_2	16281759	12938763	4243556
	1x_2_1	21414291	12780557	5801282
	1x_2_2	18050032	15045057	4986056
	1x_3_1	17075700	13899198	4730995
	1x_3_2	17513621	12963583	4729673
	2x_1_1	15797885	13295912	3890900
	2x_1_2	17772936	15163263	3874500
	2x_2_1	19599714	18146937	5981242
	2x_2_2	22139691	12731417	6648100
	2x_3_1	15963939	14651535	3651256
	2x_3_2	17736057	15551450	4879259
	4x_1_1	19195108	17151311	5185856
	4x_1_2	17736057	16037024	4782159

## Sheet: Table S2
Supplemental Table S2. Statistics of Histone Modifications and ACRs in Three Ploidy Levels of Brassica rapa.
Assay / Ploidy		Monoploid	Diploid	Tetraploid
ATAC-seq	ATAC-seq	26665	27098	26956
ChIP-seq	H3K4me3	19715	20003	22606
	H3K27ac	25454	26365	28703
	H3K27me3	13803	13573	13075

## Sheet: Table S3
Supplemental Table S3. Annotation of ATAC-seq peaks in M of Brassica rapa.
Chromosome	Start	End	Annotation	GeneStart	GeneEnd	GeneId	Distance To TSS
A01	30663	30994	Exon	30281	31129	BraA010000040	382
A01	47149	47635	Exon	47391	48462	BraA010000070	0
A01	50592	50902	Promoter	52353	67722	BraA010000080	-1451
A01	70703	71067	Exon	70278	71543	BraA010000100	476
A01	102591	103508	Promoter	102390	102686	BraA010000140	0
A01	106846	107111	Promoter	107999	108316	BraA010000150	-888
A01	107230	107538	Promoter	107999	108316	BraA010000150	-461
A01	117020	117568	Promoter	114150	117050	BraA010000170	0
A01	131989	133486	Promoter	127730	131379	BraA010000200	-610
A01	160005	160295	Promoter	160396	164936	BraA010000260	-101
A01	165155	166110	Exon	165856	167122	BraA010000270	1012
A01	184975	185726	Promoter	184274	184995	BraA010000320	0
A01	187869	188212	Promoter	188225	188896	BraA010000340	-13
A01	192680	192908	Exon	189683	190111	BraA010000350	-2569
A01	199946	201493	Promoter	201293	202207	BraA010000380	0
A01	201969	202296	Exon	201293	202207	BraA010000380	676
A01	205145	206056	Promoter	204610	205002	BraA010000400	-143
A01	208221	208718	Promoter	208869	213312	BraA010000410	-151
A01	213127	214158	Promoter	214316	214660	BraA010000420	-158
A01	217433	217732	Promoter	219136	220411	BraA010000430	-1404
A01	220830	221091	Downstream	219136	220411	BraA010000430	1694
A01	223829	224112	Promoter	225971	229555	BraA010000440	-1859
A01	224250	224565	Promoter	225971	229555	BraA010000440	-1406
A01	225441	225644	Promoter	225971	229555	BraA010000440	-327
A01	229106	229525	Exon	225971	229555	BraA010000440	3135
A01	11783850	11784159	Distal Intergenic	11784379	11784702	BraA010022170	543
A01	269386	270416	Promoter	266762	269496	BraA010000490	0
A01	273674	273990	Promoter	273169	273690	BraA010000520	0
A01	275531	275795	Promoter	274423	275574	BraA010000530	0
A01	286137	286344	Promoter	286699	290757	BraA010000590	-355
A01	291146	291348	Promoter	293077	295216	BraA010000600	-1729
A01	292687	292990	Promoter	293077	295216	BraA010000600	-87
A01	304371	305184	Promoter	305815	308001	BraA010000640	-631
A01	305540	305900	Promoter	305815	308001	BraA010000640	0
A01	308539	308767	Downstream	305815	308001	BraA010000640	2724
A01	325170	326063	Promoter	324013	325282	BraA010000680	0
A01	348423	348898	Promoter	346377	348433	BraA010000720	0
A01	371227	371776	Promoter	367676	370138	BraA010000740	-1089
A01	371989	372361	Promoter	373165	373866	BraA010000750	-804
A01	377958	379138	Promoter	375551	378116	BraA010000760	0
A01	383248	383771	Promoter	382441	383439	BraA010000780	0
A01	383960	384238	Promoter	382441	383439	BraA010000780	-521
A01	385698	386012	Promoter	387038	388420	BraA010000790	-1026
A01	386283	387179	Promoter	387038	388420	BraA010000790	0
A01	388040	389445	Promoter	389614	391371	BraA010000800	-169
A01	391500	391832	Promoter	392197	393723	BraA010000810	-365
A01	393926	394414	Promoter	394346	394885	BraA010000820	0
A01	396569	397387	Promoter	395446	396769	BraA010000830	0
A01	397783	398462	Promoter	395446	396769	BraA010000830	-1014
A01	400336	400796	Promoter	398291	400291	BraA010000840	-45
A01	413453	413780	Promoter	413771	415577	BraA010000860	0
A01	424099	424594	Promoter	426039	427967	BraA010000890	-1445
A01	425321	426194	Promoter	426039	427967	BraA010000890	0
A01	427411	430007	Promoter	429091	429966	BraA010000900	0
A01	438655	439533	Promoter	434468	437681	BraA010000930	-974
A01	444722	445117	Promoter	442789	444549	BraA010000950	-173
A01	445305	448844	Promoter	447455	447868	BraA010000980	0
A01	452629	452875	Promoter	454209	455411	BraA010001000	-1334
A01	453407	453681	Promoter	454209	455411	BraA010001000	-528
A01	459305	464772	Promoter	461709	462836	BraA010001010	0
A01	465660	466937	Promoter	466593	467746	BraA010001020	0
A01	468392	468800	Promoter	468364	468795	BraA010001030	0
A01	491615	491817	Promoter	490466	491640	BraA010001080	0
A01	520963	521180	Promoter	521528	523242	BraA010001140	-348
A01	521325	521584	Promoter	521528	523242	BraA010001140	0
A01	523148	523531	Promoter	523479	525906	BraA010001150	0
A01	525967	526221	Downstream	526530	527675	BraA010001160	1454
A01	528046	528256	Promoter	526530	527675	BraA010001160	-371
A01	528426	528734	Promoter	526530	527675	BraA010001160	-751
A01	565828	566095	Promoter	563817	564345	BraA010001220	-1483
A01	579620	580029	Exon	579976	581009	BraA010001240	980
A01	30371977	30373213	Distal Intergenic	30373495	30373782	BraA010029080	569
A01	589060	590347	Promoter	591802	592965	BraA010001250	-1455
A01	593313	594408	Downstream	591802	592965	BraA010001250	1511
A01	612442	613441	Promoter	608719	610996	BraA010001270	-1446
A01	633034	633652	Downstream	633727	634467	BraA010001300	815
A01	633966	634749	Promoter	633727	634467	BraA010001300	0
A01	635117	635652	Promoter	633727	634467	BraA010001300	-650
A01	637717	638912	Exon	638390	640045	BraA010001310	1133
A01	640444	642161	Promoter	641784	644239	BraA010001320	0
A01	644707	645006	Downstream	646250	647851	BraA010001330	2845
A01	647354	648134	Promoter	646250	647851	BraA010001330	0
A01	671870	672157	Promoter	669405	671738	BraA010001360	-132
A01	674280	674615	Promoter	672186	674236	BraA010001370	-44
A01	686780	687097	Exon	686771	688094	BraA010001420	997
A01	698050	698347	Promoter	698472	700312	BraA010001450	-125
A01	703640	703995	Promoter	703978	710264	BraA010001460	0
A01	711078	711554	Promoter	712010	712714	BraA010001470	-456
A01	711688	712722	Promoter	712010	712714	BraA010001470	0
A01	716841	717082	Promoter	717134	718571	BraA010001490	-52
A01	736862	737276	Exon	737114	738788	BraA010001550	1512
A01	742056	742762	Exon	741574	743292	BraA010001560	530
A01	765227	765553	Promoter	763081	765174	BraA010001590	-53
A01	773530	773882	Promoter	774599	776600	BraA010001600	-717
A01	774267	774682	Promoter	774599	776600	BraA010001600	0
A01	790241	791871	Exon	791660	792384	BraA010001630	513
A01	792119	793041	Promoter	791660	792384	BraA010001630	0
A01	805512	807426	Promoter	806037	807085	BraA010001690	0
A01	807577	808050	Promoter	806037	807085	BraA010001690	-492
A01	808213	809125	Promoter	806037	807085	BraA010001690	-1128
A01	824391	825334	Exon	823152	825525	BraA010001700	1239
A01	833266	835343	Promoter	831753	833973	BraA010001720	0
A01	850193	851110	Promoter	852772	855695	BraA010001750	-1662
A01	853785	854148	Intron	852772	855695	BraA010001750	1013
A01	855546	855902	Exon	852772	855695	BraA010001750	2774
A01	877601	878080	Exon	877896	878932	BraA010001790	852
A01	878264	878912	Exon	877896	878932	BraA010001790	20
A01	888931	889333	Promoter	885964	888894	BraA010001820	-37
A01	893862	895112	Exon	893589	894592	BraA010001830	273
A01	914281	914582	Promoter	911037	913470	BraA010001890	-811
A01	914847	915464	Promoter	911037	913470	BraA010001890	-1377
A01	922608	923304	Promoter	923622	924886	BraA010001910	-318
A01	929838	930330	Promoter	926721	929264	BraA010001930	-574
A01	941623	942181	Promoter	939463	940621	BraA010001970	-1002
A01	979010	980711	Promoter	979364	979891	BraA010002060	0
A01	981050	981475	Promoter	982325	984706	BraA010002070	-850
A01	981839	982223	Promoter	982325	984706	BraA010002070	-102
A01	984893	985395	Exon	982325	984706	BraA010002070	2568
A01	985607	985839	Intron	982325	984706	BraA010002070	3282
A01	996582	997000	Promoter	996614	1001590	BraA010002090	0
A01	1010222	1010487	Promoter	1009026	1010128	BraA010002110	-94
A01	1011818	1014422	Promoter	1012523	1013614	BraA010002120	0
A01	1018137	1018766	Promoter	1015974	1018036	BraA010002140	-101
A01	1020170	1021283	Promoter	1020653	1021968	BraA010002150	0
A01	1021711	1022677	Promoter	1023296	1024681	BraA010002160	-619
A01	1031532	1032401	Promoter	1030738	1032178	BraA010002190	0
A01	1053592	1054082	Promoter	1055576	1057297	BraA010002210	-1494
A01	1054633	1054878	Promoter	1055576	1057297	BraA010002210	-698
A01	1063869	1064289	Promoter	1062058	1063524	BraA010002230	-345
A01	1064474	1064860	Promoter	1062058	1063524	BraA010002230	-950
A01	1074590	1074870	Exon	1074237	1075904	BraA010002250	353
A01	1075098	1076283	Promoter	1076224	1077431	BraA010002260	0
A01	1077770	1078319	Promoter	1079385	1081334	BraA010002270	-1066
A01	1078623	1079144	Promoter	1079385	1081334	BraA010002270	-241
A01	1081301	1082371	Exon	1079385	1081334	BraA010002270	1916
A01	35840492	35840943	Distal Intergenic	35841041	35841529	BraA010035910	586
A01	1124026	1124232	Promoter	1125035	1127560	BraA010002340	-803
A01	1138946	1139296	Promoter	1140226	1144501	BraA010002360	-930
A01	1152449	1152661	Promoter	1153038	1155591	BraA010002400	-377
A01	1175230	1175716	Promoter	1174232	1175161	BraA010002450	-69
A01	1195189	1196411	Promoter	1197587	1201633	BraA010002500	-1176
A01	1196749	1197189	Promoter	1197587	1201633	BraA010002500	-398
A01	1197336	1197789	Promoter	1197587	1201633	BraA010002500	0
A01	1198672	1198899	Exon	1197587	1201633	BraA010002500	1085
A01	1199103	1199360	Exon	1197587	1201633	BraA010002500	1516
A01	1200402	1202389	Promoter	1203742	1207292	BraA010002510	-1353
A01	1207380	1208519	Promoter	1207737	1211427	BraA010002520	0
A01	1223874	1224831	Promoter	1220756	1223381	BraA010002540	-493
A01	1224986	1225337	Promoter	1226135	1226910	BraA010002550	-798
A01	1226491	1226867	Exon	1226135	1226910	BraA010002550	356
A01	1234233	1234518	Promoter	1234328	1236297	BraA010002570	0
A01	1235941	1236475	Exon	1234328	1236297	BraA010002570	1613
A01	1243951	1244612	Promoter	1240336	1244087	BraA010002580	0
A01	1247439	1247864	Exon	1247387	1251262	BraA010002600	52
A01	1251337	1251615	Downstream	1247387	1251262	BraA010002600	3950
A01	1280107	1281300	Promoter	1279544	1280851	BraA010002650	0
A01	1320259	1320634	Promoter	1322514	1322993	BraA010002730	-1880
A01	1321148	1321369	Promoter	1322514	1322993	BraA010002730	-1145
A01	1321840	1323764	Promoter	1322514	1322993	BraA010002730	0
A01	1325112	1326441	Promoter	1325710	1326564	BraA010002740	0
A01	1328207	1329419	Promoter	1328601	1330086	BraA010002750	0
A01	1329628	1330752	Exon	1328601	1330086	BraA010002750	1027
A01	1338855	1339933	Promoter	1337754	1339084	BraA010002800	0
A01	1341250	1342679	Promoter	1343430	1346068	BraA010002810	-751
A01	1345994	1346550	Exon	1343430	1346068	BraA010002810	2564
A01	1366190	1366564	Promoter	1363170	1366021	BraA010002840	-169
A01	1370447	1371426	Promoter	1371325	1372734	BraA010002860	0
A01	1376191	1376477	Promoter	1373158	1376060	BraA010002870	-131
A01	1376822	1377209	Promoter	1373158	1376060	BraA010002870	-762
A01	1377406	1377614	Exon	1377496	1378585	BraA010002880	971
A01	1381203	1382347	Promoter	1382330	1386821	BraA010002890	0
A01	1395767	1396033	Promoter	1396164	1402748	BraA010002910	-131
A01	1407665	1408095	Promoter	1408008	1409713	BraA010002930	0
A01	1414350	1414796	Promoter	1414749	1417563	BraA010002960	0
A01	1415052	1415577	Exon	1414749	1417563	BraA010002960	303
A01	1417619	1418274	Promoter	1418290	1419066	BraA010002970	-16
A01	1418498	1419187	Exon	1418290	1419066	BraA010002970	208
A01	1422480	1422996	Promoter	1420667	1422534	BraA010002980	0
A01	1445586	1445914	Promoter	1443371	1445430	BraA010003050	-156
A01	1456549	1457050	Promoter	1457107	1458424	BraA010003090	-57
A01	1465445	1465724	Promoter	1463540	1465391	BraA010003110	-54
A01	1468911	1469302	Exon	1468825	1469406	BraA010003120	86
A01	1475773	1476067	Promoter	1473547	1475804	BraA010003130	0
A01	1476638	1476950	Promoter	1473547	1475804	BraA010003130	-834
A01	1480317	1480836	Promoter	1480703	1483903	BraA010003150	0
A01	1501626	1502617	Promoter	1495416	1502009	BraA010003200	0
A01	1502746	1502948	Promoter	1495416	1502009	BraA010003200	-737
A01	1512019	1513043	Promoter	1512716	1513141	BraA010003250	0
A01	1513257	1513849	Downstream	1512716	1513141	BraA010003250	541
A01	1514058	1515153	Exon	1512716	1513141	BraA010003250	1342
A01	1515352	1516106	Exon	1514670	1517285	BraA010003260	1179
A01	1516395	1516790	Exon	1514670	1517285	BraA010003260	495
A01	1517466	1518162	Promoter	1514670	1517285	BraA010003260	-181
A01	1521836	1522320	Promoter	1523942	1526912	BraA010003270	-1622
A01	1522734	1523182	Promoter	1523942	1526912	BraA010003270	-760
A01	1537680	1537886	Promoter	1537934	1540447	BraA010003290	-48
A01	1569777	1570856	Promoter	1570628	1573360	BraA010003340	0
A01	1571003	1571976	Exon	1570628	1573360	BraA010003340	375
A01	1573290	1574025	Exon	1570628	1573360	BraA010003340	2662
A01	1584896	1585484	Promoter	1584030	1585335	BraA010003370	0
A01	1593179	1593567	Promoter	1591225	1591590	BraA010003390	-1589
A01	1593845	1594245	Promoter	1595976	1597868	BraA010003400	-1731
A01	1595360	1595969	Promoter	1595976	1597868	BraA010003400	-7
A01	1617013	1617222	Promoter	1616615	1616953	BraA010003460	-60
A01	1617753	1618102	Promoter	1616991	1617472	BraA010003470	-281
A01	1618268	1619837	Promoter	1616991	1617472	BraA010003470	-796
A01	1620084	1620362	Exon	1619524	1620797	BraA010003480	435
A01	1622431	1622755	Promoter	1619524	1620797	BraA010003480	-1634
A01	1626513	1627229	Promoter	1628134	1630663	BraA010003490	-905
A01	1634449	1634878	Promoter	1631379	1633029	BraA010003500	-1420
A01	1645032	1645241	Promoter	1646605	1647142	BraA010003520	-1364
A01	1660553	1660900	Promoter	1661214	1661546	BraA010003540	-314
A01	1666262	1666808	Promoter	1663874	1665727	BraA010003550	-535
A01	1667125	1667762	Promoter	1663874	1665727	BraA010003550	-1398
A01	1675152	1675366	Downstream	1677394	1678447	BraA010003580	-2028
A01	1678618	1679982	Downstream	1680321	1680956	BraA010003590	974
A01	1682669	1683142	Promoter	1680321	1680956	BraA010003590	-1713
A01	1688806	1690271	Promoter	1687217	1688801	BraA010003600	-5
A01	1693308	1697001	Promoter	1693887	1696188	BraA010003610	0
A01	1714206	1715135	Promoter	1714328	1714846	BraA010003660	0
A01	1721842	1722313	Promoter	1722301	1727971	BraA010003690	0
A01	1731357	1731839	Promoter	1730947	1731225	BraA010003710	-132
A01	1733706	1734088	Promoter	1733228	1733545	BraA010003720	-161
A01	1740067	1740377	Promoter	1739725	1740039	BraA010003730	-28
A01	1751043	1751887	Promoter	1751522	1751845	BraA010003740	0
A01	1760600	1760991	Promoter	1761499	1763166	BraA010003770	-508
A01	1763361	1763656	Promoter	1763597	1764680	BraA010003780	0
A01	1764606	1765311	Promoter	1765381	1766236	BraA010003790	-70
A01	1766629	1767329	Downstream	1765381	1766236	BraA010003790	1248
A01	1768202	1768580	Promoter	1769988	1773622	BraA010003800	-1408
A01	1772868	1773403	Exon	1775652	1780340	BraA010003810	-2249
A01	1774279	1774670	Promoter	1775652	1780340	BraA010003810	-982
A01	1774933	1775234	Promoter	1775652	1780340	BraA010003810	-418
A01	1785686	1788064	Promoter	1785508	1786571	BraA010003840	0
A01	1789337	1789710	Promoter	1787740	1788634	BraA010003850	-703
A01	1792473	1793168	Promoter	1793148	1795564	BraA010003870	0
A01	1803293	1803593	Promoter	1799692	1803088	BraA010003890	-205
A01	1805762	1805988	Promoter	1806014	1806646	BraA010003900	-26
A01	1806114	1808135	Promoter	1807687	1808668	BraA010003910	0
A01	1845731	1846020	Promoter	1844102	1845347	BraA010003960	-384
A01	1846178	1846475	Promoter	1844102	1845347	BraA010003960	-831
A01	1846988	1847205	Exon	1847013	1848456	BraA010003970	1251
A01	1848293	1848582	Promoter	1847013	1848456	BraA010003970	0
A01	1849753	1850061	Promoter	1847013	1848456	BraA010003970	-1297
A01	1851417	1853044	Promoter	1852598	1855632	BraA010003980	0
A01	1858219	1858692	Promoter	1858559	1861151	BraA010003990	0
A01	1861492	1862006	Promoter	1862389	1865357	BraA010004000	-383
A01	1862133	1864438	Promoter	1862389	1865357	BraA010004000	0
A01	1865072	1866206	Promoter	1866347	1868425	BraA010004010	-141
A01	1868524	1868851	Downstream	1866347	1868425	BraA010004010	2177
A01	1891549	1892211	Promoter	1891175	1891954	BraA010004070	0
A01	12165396	12165647	Distal Intergenic	12165713	12166261	BraA010022660	614
A01	1936021	1936328	Promoter	1935337	1936048	BraA010004200	0
A01	1943690	1943890	Promoter	1939729	1943789	BraA010004210	0
A01	1954934	1955389	Promoter	1952021	1954863	BraA010004230	-71
A01	1958520	1958749	Promoter	1959348	1962102	BraA010004250	-599
A01	1958933	1959159	Promoter	1959348	1962102	BraA010004250	-189
A01	1962431	1964135	Promoter	1964579	1966971	BraA010004260	-444
A01	1964323	1964630	Promoter	1964579	1966971	BraA010004260	0
A01	1966307	1968302	Promoter	1967798	1968660	BraA010004270	0
A01	1968800	1969032	Downstream	1967798	1968660	BraA010004270	1002
A01	1969975	1970212	Promoter	1971345	1973920	BraA010004280	-1133
A01	1970557	1971647	Promoter	1971345	1973920	BraA010004280	0
A01	1975771	1975986	Exon	1975527	1976295	BraA010004290	244
A01	1976220	1976623	Exon	1975527	1976295	BraA010004290	693
A01	1995107	1995474	Exon	1991126	1992494	BraA010004320	-2613
A01	1998232	1998509	Promoter	1993377	1998158	BraA010004330	-74
A01	2000140	2000392	Promoter	2001524	2006746	BraA010004350	-1132
A01	2000857	2001346	Promoter	2001524	2006746	BraA010004350	-178
A01	2010150	2010352	Promoter	2010712	2012450	BraA010004360	-360
A01	2018404	2018679	Promoter	2014701	2018277	BraA010004380	-127
A01	2024003	2024464	Promoter	2019877	2024015	BraA010004390	0
A01	2035270	2035937	Promoter	2035899	2037902	BraA010004420	0
A01	2037984	2038396	Exon	2038388	2040310	BraA010004430	1914
A01	2040344	2040945	Promoter	2038388	2040310	BraA010004430	-34
A01	2041207	2041627	Promoter	2038388	2040310	BraA010004430	-897
A01	2042016	2042791	Promoter	2044038	2045515	BraA010004440	-1247
A01	2043057	2043360	Promoter	2044038	2045515	BraA010004440	-678
A01	2043617	2044140	Promoter	2044038	2045515	BraA010004440	0
A01	2047522	2048432	Exon	2046496	2048496	BraA010004450	1026
A01	2054315	2055081	Promoter	2052958	2053837	BraA010004460	-478
A01	9191096	9191335	Distal Intergenic	9191507	9191950	BraA010017690	615
A01	2059503	2060099	Exon	2060016	2062145	BraA010004470	2046
A01	2065784	2066615	Promoter	2063719	2066071	BraA010004480	0
A01	2066887	2067108	Exon	2066607	2067746	BraA010004490	638
A01	2074528	2075298	Exon	2073592	2075609	BraA010004500	311
A01	2075608	2075838	Promoter	2073592	2075609	BraA010004500	0
A01	2111511	2112164	Exon	2109509	2114968	BraA010004560	2002
A01	2113311	2113561	Exon	2115949	2116986	BraA010004570	-2388
A01	2113780	2114098	Promoter	2115949	2116986	BraA010004570	-1851
A01	2114404	2114877	Promoter	2115949	2116986	BraA010004570	-1072
A01	2115018	2115412	Promoter	2115949	2116986	BraA010004570	-537
A01	2143518	2144102	Promoter	2144234	2146712	BraA010004630	-132
A01	2153584	2153884	Promoter	2153331	2153582	BraA010004660	-2
A01	2160455	2160675	Exon	2155977	2160859	BraA010004680	184
A01	2161012	2161454	Promoter	2161439	2161909	BraA010004690	0
A01	2162089	2162500	Downstream	2161439	2161909	BraA010004690	650
A01	2181505	2181828	Promoter	2181918	2185416	BraA010004740	-90
A01	2221090	2221908	Promoter	2219015	2221854	BraA010004840	0
A01	2222038	2223000	Promoter	2219015	2221854	BraA010004840	-184
A01	2260516	2260912	Promoter	2260851	2262376	BraA010004950	0
A01	2275307	2275629	Intron	2272854	2278114	BraA010004980	2485
A01	2279103	2279617	Promoter	2279886	2284703	BraA010004990	-269
A01	2284389	2284945	Promoter	2285622	2297984	BraA010005000	-677
A01	2309307	2309862	Promoter	2311251	2314359	BraA010005040	-1389
A01	2336980	2337450	Promoter	2337453	2341696	BraA010005120	-3
A01	2345371	2345719	Exon	2342429	2346854	BraA010005130	1135
A01	2346780	2349000	Promoter	2342429	2346854	BraA010005130	0
A01	2351470	2352636	Promoter	2348963	2351876	BraA010005140	0
A01	12271400	12271843	Distal Intergenic	12272136	12272471	BraA010022770	628
A01	2365514	2366666	Promoter	2366301	2366735	BraA010005160	0
A01	2367484	2368639	Downstream	2366301	2366735	BraA010005160	1183
A01	2376569	2377142	Promoter	2377627	2381911	BraA010005190	-485
A01	2377280	2378296	Promoter	2377627	2381911	BraA010005190	0
A01	2378510	2378901	Exon	2377627	2381911	BraA010005190	883
A01	2379499	2382914	Exon	2382573	2384123	BraA010005200	1209
A01	2384219	2384639	Promoter	2382573	2384123	BraA010005200	-96
A01	2424741	2424966	Promoter	2426545	2428894	BraA010005330	-1579
A01	2430156	2430417	Promoter	2429214	2430244	BraA010005340	0
A01	2431001	2431203	Promoter	2429214	2430244	BraA010005340	-757
A01	2443771	2444566	Promoter	2444551	2446369	BraA010005370	0
A01	2450032	2450359	Promoter	2449130	2450265	BraA010005380	0
A01	2465116	2465542	Exon	2465067	2465558	BraA010005400	16
A01	37376679	37377144	Distal Intergenic	37377341	37377775	BraA010038300	631
A01	2483464	2483770	Promoter	2479104	2483166	BraA010005430	-298
A01	2520374	2520730	Promoter	2518843	2519532	BraA010005480	-842
A01	2573417	2574549	Promoter	2571202	2574306	BraA010005560	0
A01	2604308	2604700	Promoter	2601554	2604179	BraA010005620	-129
A01	2629632	2629921	Promoter	2629904	2638015	BraA010005670	0
A01	2659523	2659827	Promoter	2659979	2661521	BraA010005700	-152
A01	2715473	2716020	Downstream	2713466	2714845	BraA010005840	2007
A01	2721116	2721425	Exon	2719855	2722143	BraA010005850	1261
A01	2721551	2722381	Exon	2719855	2722143	BraA010005850	1696
A01	2738420	2739586	Promoter	2739482	2744367	BraA010005900	0
A01	2741060	2741868	Exon	2739482	2744367	BraA010005900	1578
A01	2742072	2745390	Exon	2744881	2746378	BraA010005910	988
A01	2745731	2745950	Exon	2744881	2746378	BraA010005910	428
A01	2746534	2746965	Promoter	2744881	2746378	BraA010005910	-156
A01	10591249	10592335	Distal Intergenic	10592414	10592971	BraA010020350	636
A01	2758264	2758658	Promoter	2755632	2758200	BraA010005940	-64
A01	2759117	2759436	Promoter	2759308	2760750	BraA010005950	0
A01	2759667	2761398	Exon	2759308	2760750	BraA010005950	359
A01	2769862	2770138	Promoter	2766969	2769420	BraA010005970	-442
A01	2779349	2779609	Promoter	2777975	2779262	BraA010005990	-87
A01	2780133	2780420	Promoter	2780955	2781444	BraA010006000	-535
A01	2784510	2785018	Promoter	2782443	2784326	BraA010006010	-184
A01	2794482	2794808	Exon	2792546	2794815	BraA010006030	7
A01	42215151	42215817	Distal Intergenic	42216075	42216470	BraA010044180	653
A01	2808161	2808814	Promoter	2805450	2807959	BraA010006070	-202
A01	2809069	2809431	Promoter	2809316	2814700	BraA010006080	0
A01	2819002	2819317	Promoter	2814986	2818779	BraA010006090	-223
A01	2840305	2841169	Exon	2841160	2843392	BraA010006170	2223
A01	2843266	2843476	Promoter	2841160	2843392	BraA010006170	0
A01	2850932	2851582	Promoter	2849419	2851437	BraA010006190	0
A01	2852077	2852352	Promoter	2849419	2851437	BraA010006190	-640
A01	2853475	2853886	Intron	2852641	2854682	BraA010006200	796
A01	2857379	2861387	Promoter	2858704	2859315	BraA010006210	0
A01	2872005	2872273	Promoter	2872480	2874863	BraA010006230	-207
A01	2874530	2874946	Exon	2875500	2875824	BraA010006240	878
A01	2875372	2875694	Exon	2875500	2875824	BraA010006240	130
A01	2875964	2876377	Promoter	2875500	2875824	BraA010006240	-140
A01	2876651	2876900	Promoter	2875500	2875824	BraA010006240	-827
A01	2877594	2877964	Promoter	2875500	2875824	BraA010006240	-1770
A01	2922138	2923450	Exon	2920586	2922465	BraA010006290	1552
A01	2935012	2936816	Promoter	2936988	2937665	BraA010006310	-172
A01	2937120	2937400	Exon	2936988	2937665	BraA010006310	132
A01	2977174	2978427	Promoter	2974113	2975439	BraA010006400	-1735
A01	2986389	2987174	Promoter	2987570	2989471	BraA010006430	-396
A01	2991689	2991897	Promoter	2989950	2991682	BraA010006440	-7
A01	3002731	3003008	Promoter	3001787	3002723	BraA010006470	-8
A01	3003453	3003819	Promoter	3003737	3005027	BraA010006480	0
A01	3032640	3033022	Exon	3032845	3033192	BraA010006540	170
A01	3033211	3033540	Promoter	3032845	3033192	BraA010006540	-19
A01	3040654	3041117	Promoter	3040990	3047721	BraA010006550	0
A01	3044222	3044534	Intron	3040990	3047721	BraA010006550	3232
A01	3047945	3048539	Downstream	3040990	3047721	BraA010006550	6955
A01	3055785	3056036	Intron	3048948	3056803	BraA010006560	767
A01	3056679	3057725	Promoter	3048948	3056803	BraA010006560	0
A01	3067029	3067558	Promoter	3067380	3068760	BraA010006600	0
A01	3067769	3068273	Exon	3067380	3068760	BraA010006600	389
A01	3068843	3069883	Promoter	3071315	3073348	BraA010006610	-1432
A01	3076464	3077135	Promoter	3074075	3076161	BraA010006620	-303
A01	3089013	3089286	Promoter	3086553	3088622	BraA010006660	-391
A01	3093411	3093788	Promoter	3093769	3095078	BraA010006680	0
A01	3118560	3119355	Promoter	3117212	3118288	BraA010006750	-272
A01	3131002	3131505	Promoter	3129881	3131025	BraA010006780	0
A01	3131677	3131892	Promoter	3129881	3131025	BraA010006780	-652
A01	3134698	3134937	Promoter	3135124	3136272	BraA010006800	-187
A01	3184677	3184937	Promoter	3178087	3184594	BraA010006880	-83
A01	3190285	3190965	Promoter	3187877	3190314	BraA010006900	0
A01	3196844	3197048	Promoter	3194238	3196223	BraA010006920	-621
A01	3198030	3198522	Promoter	3194238	3196223	BraA010006920	-1807
A01	3228223	3228436	Downstream	3226214	3228124	BraA010007010	2009
A01	3237279	3237828	Promoter	3234972	3237162	BraA010007030	-117
A01	3238879	3239385	Promoter	3238054	3239045	BraA010007040	0
A01	3245361	3245665	Promoter	3243470	3245350	BraA010007070	-11
A01	3266086	3267636	Promoter	3265144	3266469	BraA010007100	0
A01	43726599	43727203	Distal Intergenic	43727635	43727886	BraA010045560	683
A01	3279656	3279998	Promoter	3281051	3283140	BraA010007110	-1053
A01	3294856	3295384	Promoter	3295493	3298211	BraA010007160	-109
A01	3324601	3324886	Promoter	3322099	3324694	BraA010007260	0
A01	3325081	3325459	Promoter	3322099	3324694	BraA010007260	-387
A01	3325654	3325909	Promoter	3322099	3324694	BraA010007260	-960
A01	3348054	3348475	Promoter	3345686	3347854	BraA010007280	-200
A01	3376616	3377154	Promoter	3374249	3375283	BraA010007340	-1333
A01	3378908	3379398	Promoter	3379692	3381164	BraA010007350	-294
A01	3389563	3390026	Promoter	3388517	3389428	BraA010007400	-135
A01	3397025	3397951	Promoter	3392036	3397543	BraA010007410	0
A01	3398077	3398373	Promoter	3392036	3397543	BraA010007410	-534
A01	3412777	3413750	Exon	3412326	3415388	BraA010007460	451
A01	3414409	3414987	Intron	3415835	3416365	BraA010007470	1378
A01	3421185	3422670	Promoter	3421956	3422263	BraA010007480	0
A01	3422933	3423323	Exon	3422824	3423976	BraA010007490	653
A01	3432936	3434073	Promoter	3432727	3433029	BraA010007540	0
A01	3466899	3467188	Promoter	3464647	3466877	BraA010007620	-22
A01	3478232	3480976	Promoter	3478717	3480006	BraA010007650	0
A01	3488409	3488622	Promoter	3485869	3487253	BraA010007680	-1156
A01	3489128	3489495	Promoter	3485869	3487253	BraA010007680	-1875
A01	3491050	3491362	Promoter	3491605	3492270	BraA010007690	-243
A01	3492455	3493156	Downstream	3491605	3492270	BraA010007690	850
A01	3514369	3514719	Exon	3514558	3517432	BraA010007740	2713
A01	3522878	3523144	Promoter	3524136	3526786	BraA010007750	-992
A01	3523318	3523577	Promoter	3524136	3526786	BraA010007750	-559
A01	3524134	3524423	Promoter	3524136	3526786	BraA010007750	0
A01	3527748	3528056	Exon	3527690	3528196	BraA010007760	140
A01	3542039	3543243	Promoter	3545109	3546151	BraA010007800	-1866
A01	3543702	3544086	Promoter	3545109	3546151	BraA010007800	-1023
A01	3544887	3545124	Promoter	3545109	3546151	BraA010007800	0
A01	3555407	3555835	Exon	3555393	3556550	BraA010007810	14
A01	3556400	3556701	Exon	3555393	3556550	BraA010007810	1007
A01	3565853	3566099	Promoter	3567622	3569184	BraA010007820	-1523
A01	3569958	3570733	Promoter	3570940	3572240	BraA010007830	-207
A01	3573844	3574110	Exon	3573895	3574653	BraA010007840	543
A01	11699732	11699989	Distal Intergenic	11700070	11700695	BraA010022050	706
A01	3592543	3592782	Promoter	3593046	3596218	BraA010007860	-264
A01	3596400	3596669	Downstream	3593046	3596218	BraA010007860	3354
A01	3612098	3618090	Promoter	3612834	3617276	BraA010007870	0
A01	3619081	3619530	Promoter	3618763	3619251	BraA010007880	0
A01	3619797	3620269	Promoter	3618763	3619251	BraA010007880	-546
A01	3697639	3698043	Exon	3697148	3698443	BraA010008000	491
A01	3699041	3699249	Exon	3697148	3698443	BraA010008000	1893
A01	3702553	3702971	Promoter	3698687	3701950	BraA010008010	-603
A01	3822471	3822992	Promoter	3822859	3824739	BraA010008260	0
A01	3825761	3826916	Exon	3825608	3827284	BraA010008270	153
A01	3834996	3835278	Promoter	3827935	3833864	BraA010008280	-1132
A01	3856295	3856566	Promoter	3857508	3860617	BraA010008310	-942
A01	3867221	3868037	Promoter	3867451	3869076	BraA010008330	0
A01	3868921	3869341	Exon	3867451	3869076	BraA010008330	1470
A01	3881755	3882059	Promoter	3883200	3884549	BraA010008360	-1141
A01	3928125	3928677	Promoter	3927186	3928243	BraA010008470	0
A01	3936074	3936628	Promoter	3932789	3936224	BraA010008500	0
A01	3955775	3956569	Promoter	3956124	3958011	BraA010008570	0
A01	3958079	3958644	Promoter	3958682	3960068	BraA010008580	-38
A01	3959618	3959870	Intron	3958682	3960068	BraA010008580	936
A01	3962078	3962545	Promoter	3960540	3962027	BraA010008590	-51
A01	3992717	3993518	Exon	3993428	3994118	BraA010008660	600
A01	3993777	3994001	Exon	3993428	3994118	BraA010008660	117
A01	4002047	4003045	Promoter	3999992	4001950	BraA010008680	-97
A01	4003805	4004212	Promoter	3999992	4001950	BraA010008680	-1855
A01	4006487	4006730	Promoter	4008418	4010881	BraA010008690	-1688
A01	4006948	4007238	Promoter	4008418	4010881	BraA010008690	-1180
A01	4007435	4007810	Promoter	4008418	4010881	BraA010008690	-608
A01	4008145	4009020	Promoter	4008418	4010881	BraA010008690	0
A01	4009615	4011007	Exon	4008418	4010881	BraA010008690	1197
A01	4054160	4054653	Promoter	4054993	4057225	BraA010008740	-340
A01	4076064	4078350	Promoter	4076489	4077574	BraA010008760	0
A01	4085515	4085777	Promoter	4084159	4085316	BraA010008780	-199
A01	4094264	4094761	Exon	4094288	4095904	BraA010008790	1143
A01	4094966	4095324	Exon	4094288	4095904	BraA010008790	580
A01	4123604	4124099	Exon	4123806	4127652	BraA010008800	3553
A01	4160983	4161295	Promoter	4162655	4163951	BraA010008830	-1360
A01	4161801	4162395	Promoter	4162655	4163951	BraA010008830	-260
A01	4164074	4164481	Downstream	4162655	4163951	BraA010008830	1419
A01	4164605	4165241	Exon	4162655	4163951	BraA010008830	1950
A01	4203038	4203822	Promoter	4199915	4202680	BraA010008890	-358
A01	4210450	4210660	Promoter	4208083	4209308	BraA010008920	-1142
A01	4228034	4228308	Exon	4226966	4228309	BraA010008960	1068
A01	4291553	4291872	Promoter	4292287	4293691	BraA010009090	-415
A01	4294022	4294366	Exon	4292287	4293691	BraA010009090	1735
A01	4304301	4304685	Promoter	4304726	4305528	BraA010009110	-41
A01	4307152	4307449	Promoter	4305906	4307184	BraA010009120	0
A01	4307781	4308376	Promoter	4305906	4307184	BraA010009120	-597
A01	4339643	4340547	Intron	4330243	4343193	BraA010009150	2646
A01	4365994	4366508	Promoter	4363588	4366072	BraA010009200	0
A01	4367118	4367470	Promoter	4366270	4367111	BraA010009210	-7
A01	4371185	4371386	Exon	4369302	4372417	BraA010009220	1883
A01	4371537	4372214	Exon	4372727	4374121	BraA010009230	1907
A01	4375963	4377042	Promoter	4377042	4379677	BraA010009250	0
A01	4377178	4377725	Exon	4377042	4379677	BraA010009250	136
A01	4379847	4380376	Promoter	4380741	4382586	BraA010009260	-365
A01	4386861	4387095	Promoter	4383013	4385457	BraA010009270	-1404
A01	4387258	4387811	Promoter	4383013	4385457	BraA010009270	-1801
A01	4388509	4388826	Promoter	4390575	4391900	BraA010009280	-1749
A01	4389152	4389515	Promoter	4390575	4391900	BraA010009280	-1060
A01	4697323	4697710	Exon	4697076	4698014	BraA010009560	304
A01	4697846	4698144	Promoter	4697076	4698014	BraA010009560	0
A01	4702048	4703475	Promoter	4702634	4703356	BraA010009570	0
A01	4705531	4706038	Promoter	4706005	4707670	BraA010009590	0
A01	4713060	4713382	Promoter	4713363	4714936	BraA010009610	0
A01	4740576	4741331	Promoter	4737020	4740164	BraA010009660	-412
A01	4759855	4760110	Intron	4759337	4761358	BraA010009690	518
A01	4762340	4762554	Promoter	4762624	4765651	BraA010009700	-70
A01	4765758	4765987	Promoter	4766192	4767609	BraA010009710	-205
A01	4767801	4768155	Promoter	4768284	4769280	BraA010009720	-129
A01	4774077	4774878	Promoter	4772122	4772762	BraA010009730	-1315
A01	4801147	4801574	Intron	4794831	4796818	BraA010009760	-4329
A01	4806222	4807071	Intron	4798336	4808258	BraA010009770	1187
A01	4822165	4823048	Promoter	4823071	4824415	BraA010009790	-23
A01	4825984	4826709	Promoter	4826079	4826369	BraA010009810	0
A01	4845704	4846256	Exon	4844750	4845769	BraA010009840	954
A01	4926301	4926540	Downstream	4930486	4932754	BraA010009930	-3946
A01	4937284	4937492	Promoter	4938115	4939755	BraA010009940	-623
A01	4953185	4954038	Promoter	4953652	4954511	BraA010009980	0
A01	5004989	5005855	Exon	5005422	5008061	BraA010010050	2206
A01	5023914	5024384	Promoter	5021338	5024049	BraA010010070	0
A01	5024838	5025353	Promoter	5021338	5024049	BraA010010070	-789
A01	5029016	5030142	Promoter	5025618	5028817	BraA010010080	-199
A01	5031336	5032046	Promoter	5030242	5031430	BraA010010090	0
A01	5032306	5032968	Promoter	5031916	5032547	BraA010010100	0
A01	5033318	5033672	Promoter	5034117	5036818	BraA010010110	-445
A01	5079952	5080364	Promoter	5078666	5079751	BraA010010220	-201
A01	5140573	5140798	Exon	5139813	5141558	BraA010010310	760
A01	5152204	5152460	Promoter	5152432	5153890	BraA010010330	0
A01	5168052	5168362	Exon	5167345	5168415	BraA010010370	53
A01	5177260	5177609	Promoter	5175033	5175891	BraA010010380	-1369
A01	14840530	14841206	Distal Intergenic	14841281	14841953	BraA010025920	747
A01	5202513	5202862	Promoter	5202912	5205306	BraA010010430	-50
A01	5214855	5215512	Promoter	5215501	5219987	BraA010010460	0
A01	5230368	5230773	Promoter	5228704	5230404	BraA010010490	0
A01	5299892	5300230	Promoter	5300113	5302924	BraA010010570	0
A01	5300464	5301489	Exon	5300113	5302924	BraA010010570	351
A01	5348927	5349858	Promoter	5350371	5353329	BraA010010680	-513
A01	5378865	5382399	Promoter	5379836	5381516	BraA010010720	0
A01	5387755	5387992	Exon	5386860	5388260	BraA010010740	268
A01	5389339	5389709	Promoter	5386860	5388260	BraA010010740	-1079
A01	5389992	5391170	Promoter	5386860	5388260	BraA010010740	-1732
A01	5392596	5393696	Promoter	5393731	5396068	BraA010010750	-35
A01	5396323	5397002	Promoter	5396950	5397899	BraA010010760	0
A01	5397152	5397589	Exon	5396950	5397899	BraA010010760	202
A01	5399048	5399386	Promoter	5399309	5401915	BraA010010780	0
A01	5403820	5404130	Promoter	5402456	5403751	BraA010010790	-69
A01	5409705	5409990	Exon	5409840	5410913	BraA010010810	923
A01	5435406	5435877	Promoter	5432344	5435425	BraA010010860	0
A01	5436129	5436510	Promoter	5432344	5435425	BraA010010860	-704
A01	7069007	7069563	Distal Intergenic	7069957	7070325	BraA010013880	762
A01	5451911	5452199	Promoter	5453527	5454510	BraA010010880	-1328
A01	5452357	5452882	Promoter	5453527	5454510	BraA010010880	-645
A01	5457980	5458776	Promoter	5458176	5458463	BraA010010900	0
A01	5474766	5475635	Promoter	5475690	5478245	BraA010010930	-55
A01	5475933	5476510	Exon	5475690	5478245	BraA010010930	243
A01	5478581	5479021	Promoter	5479810	5482505	BraA010010940	-789
A01	5494229	5494446	Exon	5492124	5495262	BraA010010960	2105
A01	5496536	5497139	Promoter	5497212	5499571	BraA010010970	-73
A01	5528042	5528891	Promoter	5525895	5528291	BraA010011020	0
A01	5558817	5559774	Promoter	5555978	5557075	BraA010011060	-1742
A01	5560116	5560533	Exon	5559617	5561960	BraA010011070	1427
A01	5563002	5563204	Promoter	5559617	5561960	BraA010011070	-1042
A01	5563362	5563571	Promoter	5559617	5561960	BraA010011070	-1402
A01	5564357	5564695	Promoter	5566660	5567981	BraA010011080	-1965
A01	5566082	5566596	Promoter	5566660	5567981	BraA010011080	-64
A01	5569359	5569572	Promoter	5568183	5569433	BraA010011090	0
A01	5569995	5571568	Promoter	5568183	5569433	BraA010011090	-562
A01	5578603	5578831	Promoter	5579234	5581024	BraA010011120	-403
A01	5581022	5582137	Exon	5579234	5581024	BraA010011120	1788
A01	38851161	38851783	Distal Intergenic	38852295	38852561	BraA010040140	778
A01	5585331	5585754	Exon	5585294	5587576	BraA010011130	1822
A01	5594684	5595133	Promoter	5595804	5596872	BraA010011160	-671
A01	5595782	5596141	Promoter	5595804	5596872	BraA010011160	0
A01	5702359	5702787	Exon	5698777	5700009	BraA010011300	-2350
A01	5721927	5722161	Promoter	5720101	5720914	BraA010011330	-1013
A01	5722422	5723166	Promoter	5720101	5720914	BraA010011330	-1508
A01	5723425	5723754	Exon	5722171	5724981	BraA010011340	1227
A01	5731802	5732005	Promoter	5728829	5731133	BraA010011350	-669
A01	5756870	5757151	Promoter	5755724	5756263	BraA010011370	-607
A01	5773441	5774066	Promoter	5773942	5779011	BraA010011410	0
A01	5779600	5780116	Promoter	5780354	5786888	BraA010011420	-238
A01	5787125	5787822	Promoter	5787743	5789333	BraA010011430	0
A01	5822546	5822952	Intron	5819371	5826880	BraA010011500	3175
A01	5877293	5877747	Promoter	5879627	5880899	BraA010011620	-1880
A01	5877988	5878196	Promoter	5879627	5880899	BraA010011620	-1431
A01	37576756	37577069	Distal Intergenic	37577574	37577882	BraA010038780	813
A01	5993209	5993448	Promoter	5991285	5991665	BraA010011800	-1544
A01	5997635	5998056	Promoter	5996294	5997444	BraA010011810	-191
A01	6020648	6021084	Exon	6020632	6022738	BraA010011870	1654
A01	6049575	6050587	Exon	6046568	6049638	BraA010011910	3007
A01	6053979	6054466	Exon	6053845	6057850	BraA010011920	134
A01	6077336	6077791	Promoter	6079017	6081092	BraA010011980	-1226
A01	6079331	6080384	Exon	6079017	6081092	BraA010011980	314
A01	6081367	6081710	Downstream	6079017	6081092	BraA010011980	2350
A01	6088236	6088697	Promoter	6085476	6088519	BraA010012000	0
A01	38737738	38738366	Distal Intergenic	38738846	38739187	BraA010039870	821
A01	6103866	6105659	Promoter	6106017	6107588	BraA010012020	-358
A01	6105804	6106815	Promoter	6106017	6107588	BraA010012020	0
A01	6107120	6108285	Exon	6106017	6107588	BraA010012020	1103
A01	6108464	6109011	Downstream	6106017	6107588	BraA010012020	2447
A01	6129687	6129945	Promoter	6130068	6130896	BraA010012050	-123
A01	6131145	6131416	Downstream	6130068	6130896	BraA010012050	1077
A01	6131639	6132162	Promoter	6132532	6135425	BraA010012060	-370
A01	6134591	6136142	Promoter	6136085	6138088	BraA010012070	0
A01	6167541	6167851	Exon	6166668	6170332	BraA010012080	873
A01	6169137	6169834	Promoter	6171419	6173271	BraA010012090	-1585
A01	6170085	6171193	Promoter	6171419	6173271	BraA010012090	-226
A01	6201531	6203124	Promoter	6202024	6202821	BraA010012190	0
A01	6209214	6209631	Promoter	6209220	6211400	BraA010012210	0
A01	6253728	6253970	Promoter	6253869	6255961	BraA010012310	0
A01	6254224	6255081	Exon	6253869	6255961	BraA010012310	355
A01	6255815	6256277	Exon	6253869	6255961	BraA010012310	1946
A01	6289126	6289328	Promoter	6287058	6288272	BraA010012350	-854
A01	6290038	6290896	Promoter	6290616	6292139	BraA010012360	0
A01	6312630	6313141	Promoter	6313571	6316893	BraA010012400	-430
A01	6393402	6394149	Promoter	6390894	6393216	BraA010012540	-186
A01	6416042	6416326	Promoter	6416584	6418448	BraA010012610	-258
A01	6439015	6439345	Intron	6438058	6442518	BraA010012660	957
A01	6443138	6443892	Promoter	6443225	6444758	BraA010012670	0
A01	6445576	6446546	Exon	6446382	6448839	BraA010012680	2293
A01	6446876	6447454	Exon	6446382	6448839	BraA010012680	1385
A01	6447804	6448316	Exon	6446382	6448839	BraA010012680	523
A01	6459563	6460560	Promoter	6459992	6460837	BraA010012710	0
A01	6460948	6461255	Promoter	6461793	6464330	BraA010012720	-538
A01	6461421	6461719	Promoter	6461793	6464330	BraA010012720	-74
A01	6520433	6520745	Promoter	6521459	6522302	BraA010012840	-714
A01	6523120	6523581	Promoter	6523591	6525337	BraA010012850	-10
A01	6525487	6525884	Promoter	6525872	6527705	BraA010012860	0
A01	6527835	6528054	Exon	6525872	6527705	BraA010012860	1963
A01	6528190	6528494	Exon	6525872	6527705	BraA010012860	2318
A01	6529288	6529835	Exon	6528022	6530928	BraA010012870	1093
A01	6545023	6545324	Promoter	6544132	6544919	BraA010012900	-104
A01	6571179	6571545	Promoter	6569905	6570534	BraA010012950	-645
A01	6573578	6574099	Promoter	6572028	6573152	BraA010012960	-426
A01	6576951	6577229	Promoter	6577640	6578845	BraA010012970	-411
A01	6594673	6595797	Exon	6593181	6595283	BraA010013020	1492
A01	6675440	6675824	Promoter	6675786	6677239	BraA010013120	0
A01	6677817	6678150	Promoter	6677965	6678578	BraA010013130	0
A01	6678309	6679033	Exon	6677965	6678578	BraA010013130	344
A01	6681279	6681546	Promoter	6681328	6683648	BraA010013140	0
A01	6728336	6728870	Promoter	6729120	6730856	BraA010013230	-250
A01	6732575	6733137	Promoter	6731088	6732676	BraA010013240	0
A01	6741637	6741985	Promoter	6740867	6741720	BraA010013260	0
A01	6742150	6743221	Promoter	6742621	6743178	BraA010013270	0
A01	6743425	6744115	Promoter	6744087	6748666	BraA010013280	0
A01	6789951	6796062	Promoter	6791231	6792969	BraA010013380	0
A01	6800349	6801452	Promoter	6800542	6800938	BraA010013400	0
A01	6810222	6810689	Promoter	6808438	6809297	BraA010013440	-925
A01	6817819	6818400	Promoter	6818906	6822449	BraA010013450	-506
A01	6818543	6819075	Promoter	6818906	6822449	BraA010013450	0
A01	6819363	6819617	Exon	6818906	6822449	BraA010013450	457
A01	6819936	6820491	Exon	6818906	6822449	BraA010013450	1030
A01	6821243	6821838	Exon	6818906	6822449	BraA010013450	2337
A01	6821970	6822508	Exon	6818906	6822449	BraA010013450	3064
A01	6838884	6839108	Promoter	6835496	6838514	BraA010013470	-370
A01	6903713	6904282	Promoter	6902776	6904006	BraA010013550	0
A01	6931573	6933215	Promoter	6932014	6933015	BraA010013600	0
A01	6935660	6938060	Exon	6932014	6933015	BraA010013600	-2645
A01	6941457	6941879	Promoter	6937822	6941455	BraA010013610	-2
A01	6957265	6957683	Promoter	6956537	6957391	BraA010013630	0
A01	6959962	6961349	Promoter	6960364	6960975	BraA010013650	0
A01	6963581	6964043	Promoter	6961708	6963541	BraA010013660	-40
A01	6973789	6974868	Promoter	6974247	6976529	BraA010013680	0
A01	6975017	6975486	Exon	6974247	6976529	BraA010013680	770
A01	6975728	6976011	Exon	6974247	6976529	BraA010013680	1481
A01	6976200	6977692	Exon	6977474	6979277	BraA010013690	1585
A01	6978441	6981127	Promoter	6977474	6979277	BraA010013690	0
A01	6991226	6991435	Promoter	6991539	6992567	BraA010013710	-104
A01	6991880	6992266	Exon	6991539	6992567	BraA010013710	341
A01	6993956	6995308	Promoter	6993146	6994338	BraA010013720	0
A01	6995453	6996483	Promoter	6993146	6994338	BraA010013720	-1115
A01	6997273	6997759	Promoter	6998565	6999404	BraA010013730	-806
A01	7006491	7007381	Promoter	7007105	7008697	BraA010013760	0
A01	7010414	7011223	Promoter	7009314	7010562	BraA010013770	0
A01	7011490	7011731	Promoter	7010992	7011543	BraA010013780	0
A01	7047466	7049274	Promoter	7047597	7048450	BraA010013860	0
A01	7051791	7052124	Intron	7049163	7053426	BraA010013870	1302
A01	7053008	7053332	Exon	7049163	7053426	BraA010013870	94
A01	7053571	7054254	Promoter	7049163	7053426	BraA010013870	-145
A01	7070042	7070436	Promoter	7069957	7070325	BraA010013880	0
A01	7070792	7072350	Promoter	7071305	7071940	BraA010013890	0
A01	7075926	7076381	Exon	7076154	7080077	BraA010013900	3696
A01	7076547	7077565	Exon	7076154	7080077	BraA010013900	2512
A01	7080689	7080893	Promoter	7076154	7080077	BraA010013900	-612
A01	7081798	7082724	Promoter	7076154	7080077	BraA010013900	-1721
A01	13664340	13664554	Distal Intergenic	13664959	13665417	BraA010024540	863
A01	7097406	7097730	Promoter	7097762	7098244	BraA010013920	-32
A01	7105062	7105315	Promoter	7107109	7107942	BraA010013930	-1794
A01	7128974	7129305	Promoter	7129638	7131212	BraA010013980	-333
A01	7129450	7130114	Promoter	7129638	7131212	BraA010013980	0
A01	7130272	7131567	Exon	7129638	7131212	BraA010013980	634
A01	7132081	7132493	Promoter	7134163	7135371	BraA010013990	-1670
A01	7133157	7133818	Promoter	7134163	7135371	BraA010013990	-345
A01	7169995	7170362	Promoter	7168227	7169897	BraA010014030	-98
A01	7172040	7172518	Promoter	7170420	7171883	BraA010014040	-157
A01	7192998	7193370	Exon	7192232	7193689	BraA010014080	319
A01	7201215	7201777	Exon	7199764	7203820	BraA010014090	2043
A01	7204047	7204528	Promoter	7199764	7203820	BraA010014090	-227
A01	7248831	7249103	Promoter	7247050	7248678	BraA010014180	-153
A01	7249573	7250449	Promoter	7250443	7252066	BraA010014190	0
A01	7259403	7260183	Exon	7260045	7261195	BraA010014220	1012
A01	7279844	7280181	Promoter	7282144	7284731	BraA010014260	-1963
A01	7284898	7285181	Downstream	7282144	7284731	BraA010014260	2754
A01	7286333	7286537	Promoter	7288162	7290732	BraA010014270	-1625
A01	7357300	7357655	Exon	7357070	7358614	BraA010014380	959
A01	7400696	7401238	Exon	7400045	7401078	BraA010014430	651
A01	7410414	7410807	Promoter	7411290	7414262	BraA010014440	-483
A01	7411039	7411345	Promoter	7411290	7414262	BraA010014440	0
A01	7420861	7421073	Promoter	7422500	7423498	BraA010014460	-1427
A01	7421354	7421603	Promoter	7422500	7423498	BraA010014460	-897
A01	7421720	7424265	Promoter	7422500	7423498	BraA010014460	0
A01	7428742	7429045	Promoter	7425766	7428553	BraA010014470	-189
A01	7435998	7436239	Exon	7434132	7436577	BraA010014480	338
A01	7436611	7436882	Promoter	7434132	7436577	BraA010014480	-34
A01	7440507	7442684	Promoter	7442616	7445129	BraA010014500	0
A01	7442891	7443335	Exon	7442616	7445129	BraA010014500	275
A01	7444709	7445673	Exon	7442616	7445129	BraA010014500	2093
A01	7474842	7475059	Intron	7466215	7478882	BraA010014560	3823
A01	7509327	7509590	Promoter	7506684	7509241	BraA010014610	-86
A01	7522243	7522560	Promoter	7522465	7523434	BraA010014620	0
A01	7537699	7538296	Promoter	7539429	7541630	BraA010014660	-1133
A01	7583505	7585625	Exon	7583990	7586184	BraA010014720	559
A01	7585931	7587032	Promoter	7583990	7586184	BraA010014720	0
A01	13018932	13019203	Distal Intergenic	13019352	13020098	BraA010023790	895
A01	7605156	7606837	Promoter	7605588	7608653	BraA010014750	0
A01	7607940	7608333	Exon	7605588	7608653	BraA010014750	2352
A01	7639353	7639883	Promoter	7639720	7640805	BraA010014810	0
A01	7640198	7640852	Exon	7639720	7640805	BraA010014810	478
A01	7669901	7672450	Promoter	7673394	7674563	BraA010014850	-944
A01	7708044	7708472	Promoter	7708562	7710168	BraA010014890	-90
A01	7743781	7744336	Promoter	7744448	7746553	BraA010014960	-112
A01	7753343	7753947	Exon	7753257	7754699	BraA010014980	752
A01	7754080	7757043	Promoter	7756449	7757683	BraA010014990	0
A01	7757260	7759612	Exon	7756449	7757683	BraA010014990	811
A01	7760667	7761191	Exon	7758617	7762004	BraA010015000	813
A01	7765026	7765590	Promoter	7763123	7765490	BraA010015010	0
A01	7768604	7768997	Promoter	7766287	7768512	BraA010015020	-92
A01	7777986	7778274	Promoter	7776635	7777824	BraA010015030	-162
A01	7861043	7861391	Promoter	7862171	7864067	BraA010015120	-780
A01	7861962	7862330	Promoter	7862171	7864067	BraA010015120	0
A01	7863204	7865653	Promoter	7865737	7868039	BraA010015130	-84
A01	7867560	7868759	Exon	7865737	7868039	BraA010015130	1823
A01	5717401	5719999	Distal Intergenic	5720101	5720914	BraA010011330	915
A01	7879849	7881143	Exon	7879717	7880664	BraA010015140	132
A01	7890713	7891386	Exon	7890881	7892007	BraA010015170	621
A01	7891707	7892789	Promoter	7890881	7892007	BraA010015170	0
A01	7893289	7893553	Promoter	7890881	7892007	BraA010015170	-1282
A01	7894244	7894505	Promoter	7895245	7895544	BraA010015180	-740
A01	7896210	7896626	Downstream	7896795	7897378	BraA010015190	752
A01	7901960	7903708	Promoter	7900393	7903349	BraA010015200	0
A01	7904043	7904361	Promoter	7900393	7903349	BraA010015200	-694
A01	7908635	7909078	Promoter	7904618	7908755	BraA010015210	0
A01	7919301	7920836	Promoter	7921819	7922172	BraA010015240	-983
A01	7924505	7924721	Promoter	7923554	7924078	BraA010015250	-427
A01	7925050	7925357	Promoter	7923554	7924078	BraA010015250	-972
A01	7932419	7932856	Promoter	7932814	7933622	BraA010015270	0
A01	7933976	7934325	Exon	7933936	7934655	BraA010015280	330
A01	7934527	7934966	Promoter	7933936	7934655	BraA010015280	0
A01	7948254	7948789	Exon	7946059	7948322	BraA010015300	2195
A01	7949624	7949859	Promoter	7951297	7953658	BraA010015310	-1438
A01	7952060	7952301	Exon	7951297	7953658	BraA010015310	763
A01	7953449	7953709	Exon	7954070	7954675	BraA010015320	966
A01	7954244	7954925	Promoter	7954070	7954675	BraA010015320	0
A01	7955225	7955553	Promoter	7955455	7960037	BraA010015330	0
A01	7976483	7976919	Promoter	7977925	7981027	BraA010015360	-1006
A01	7987283	7987932	Promoter	7987588	7990609	BraA010015380	0
A01	7992173	7992591	Promoter	7992175	7995183	BraA010015390	0
A01	7993866	7994181	Exon	7992175	7995183	BraA010015390	1691
A01	7994359	7994590	Exon	7995387	7996554	BraA010015400	1964
A01	8022019	8022447	Promoter	8022189	8025779	BraA010015440	0
A01	8026347	8026789	Promoter	8026803	8027039	BraA010015450	-14
A01	8027105	8027906	Exon	8026803	8027039	BraA010015450	302
A01	8029499	8029882	Exon	8029229	8032117	BraA010015460	270
A01	8039871	8040507	Exon	8037894	8040292	BraA010015470	1977
A01	8041059	8041935	Downstream	8037894	8040292	BraA010015470	3165
A01	8068988	8069215	Promoter	8069077	8070121	BraA010015500	0
A01	8069357	8070151	Exon	8069077	8070121	BraA010015500	280
A01	8070302	8070671	Downstream	8069077	8070121	BraA010015500	1225
A01	8073538	8074255	Promoter	8074074	8075611	BraA010015510	0
A01	8075810	8076102	Promoter	8076162	8080793	BraA010015520	-60
A01	8082549	8083510	Promoter	8081424	8082167	BraA010015530	-382
A01	8084916	8085271	Promoter	8087253	8089748	BraA010015540	-1982
A01	8090378	8090597	Downstream	8091406	8092835	BraA010015550	2238
A01	8100310	8100554	Downstream	8099318	8099876	BraA010015560	992
A01	8114681	8115071	Exon	8113738	8115119	BraA010015580	48
A01	8116039	8116366	Promoter	8116838	8118331	BraA010015590	-472
A01	8128347	8128762	Promoter	8128600	8130605	BraA010015630	0
A01	8143009	8143686	Exon	8142452	8143776	BraA010015660	90
A01	8143853	8144736	Promoter	8142452	8143776	BraA010015660	-77
A01	8146704	8146967	Exon	8144498	8148209	BraA010015670	1242
A01	8148153	8148835	Promoter	8144498	8148209	BraA010015670	0
A01	8152602	8153977	Promoter	8153257	8153697	BraA010015680	0
A01	8158360	8158766	Promoter	8156629	8158302	BraA010015700	-58
A01	8159425	8159900	Promoter	8159709	8161096	BraA010015710	0
A01	8160350	8161671	Exon	8159709	8161096	BraA010015710	641
A01	8168518	8169372	Promoter	8164553	8169169	BraA010015730	0
A01	8178870	8179913	Promoter	8179494	8179823	BraA010015780	0
A01	8207089	8207289	Promoter	8207210	8209378	BraA010015870	0
A01	8210047	8210626	Promoter	8209653	8210183	BraA010015880	0
A01	8214691	8214939	Exon	8215031	8217478	BraA010015900	2539
A01	8218988	8219364	Promoter	8219585	8222481	BraA010015910	-221
A01	8252423	8252671	Promoter	8252879	8261643	BraA010015940	-208
A01	8262324	8262532	Promoter	8262392	8264863	BraA010015950	0
A01	8306302	8306557	Exon	8299522	8303426	BraA010016020	-2876
A01	8310305	8310599	Promoter	8304065	8309917	BraA010016030	-388
A01	8326267	8327848	Promoter	8326920	8327867	BraA010016060	0
A01	8351999	8352388	Promoter	8345097	8351814	BraA010016090	-185
A01	8359288	8359612	Promoter	8359831	8361984	BraA010016110	-219
A01	8416401	8417542	Promoter	8415168	8416109	BraA010016210	-292
A01	8418794	8420094	Promoter	8417078	8419802	BraA010016220	0
A01	8422779	8423140	Promoter	8420378	8422712	BraA010016230	-67
A01	8426244	8426781	Promoter	8423690	8425682	BraA010016240	-562
A01	8427047	8427371	Promoter	8423690	8425682	BraA010016240	-1365
A01	8436297	8436686	Exon	8435718	8437251	BraA010016270	565
A01	8448386	8448766	Promoter	8449272	8450000	BraA010016300	-506
A01	8448902	8451109	Promoter	8449272	8450000	BraA010016300	0
A01	8482427	8482939	Promoter	8482046	8482453	BraA010016390	0
A01	8490878	8491593	Promoter	8491360	8492158	BraA010016430	0
A01	8492025	8492342	Exon	8491360	8492158	BraA010016430	665
A01	8501310	8502370	Promoter	8502613	8503863	BraA010016450	-243
A01	8502781	8503315	Exon	8502613	8503863	BraA010016450	168
A01	8506410	8506681	Promoter	8505485	8506237	BraA010016460	-173
A01	8532369	8533163	Promoter	8533015	8534000	BraA010016510	0
A01	8533374	8533809	Exon	8533015	8534000	BraA010016510	359
A01	8534708	8535118	Promoter	8534831	8538550	BraA010016520	0
A01	8538590	8539653	Promoter	8538956	8539967	BraA010016530	0
A01	8549206	8550182	Promoter	8547385	8549794	BraA010016560	0
A01	8551529	8551916	Promoter	8550488	8551623	BraA010016570	0
A01	8554927	8555164	Promoter	8553486	8554556	BraA010016590	-371
A01	8572165	8572999	Downstream	8569930	8571960	BraA010016610	2235
A01	8573863	8575613	Exon	8574631	8575726	BraA010016620	113
A01	8575842	8576072	Promoter	8574631	8575726	BraA010016620	-116
A01	8577190	8577530	Promoter	8574631	8575726	BraA010016620	-1464
A01	8580393	8580779	Promoter	8578269	8580381	BraA010016630	-12
A01	8598121	8598510	Promoter	8598572	8599627	BraA010016670	-62
A01	8639555	8639991	Promoter	8638795	8639400	BraA010016740	-155
A01	8656652	8657381	Promoter	8655664	8656780	BraA010016780	0
A01	8663301	8663509	Promoter	8660541	8663241	BraA010016800	-60
A01	8664062	8664448	Promoter	8664878	8667072	BraA010016810	-430
A01	8760874	8761809	Promoter	8760517	8760966	BraA010016910	0
A01	8762165	8762666	Promoter	8760517	8760966	BraA010016910	-1199
A01	8766267	8766940	Promoter	8766576	8766788	BraA010016920	0
A01	8769508	8769879	Promoter	8767147	8769041	BraA010016930	-467
A01	8772960	8773482	Promoter	8773989	8775974	BraA010016950	-507
A01	8774918	8775194	Exon	8773989	8775974	BraA010016950	929
A01	8775404	8776348	Exon	8773989	8775974	BraA010016950	1415
A01	8795254	8795590	Promoter	8795654	8798106	BraA010017000	-64
A01	8817177	8817895	Exon	8817776	8819221	BraA010017050	1326
A01	8818072	8818393	Exon	8817776	8819221	BraA010017050	828
A01	8819116	8819973	Promoter	8817776	8819221	BraA010017050	0
A01	8822459	8824565	Promoter	8824230	8826337	BraA010017060	0
A01	8825984	8826712	Exon	8824230	8826337	BraA010017060	1754
A01	8826878	8827851	Exon	8827655	8830301	BraA010017070	2450
A01	8831242	8831572	Promoter	8827655	8830301	BraA010017070	-941
A01	8833669	8834190	Promoter	8831532	8833714	BraA010017080	0
A01	8836066	8836318	Exon	8836061	8836630	BraA010017100	312
A01	8837293	8838317	Promoter	8838387	8839632	BraA010017110	-70
A01	8841276	8841586	Promoter	8840615	8840773	BraA010017130	-503
A01	8846657	8847192	Exon	8846198	8848108	BraA010017150	916
A01	8848119	8848389	Promoter	8846198	8848108	BraA010017150	-11
A01	8855559	8855767	Promoter	8852784	8855038	BraA010017160	-521
A01	8862182	8863119	Promoter	8861134	8862282	BraA010017180	0
A01	8863314	8863596	Promoter	8861134	8862282	BraA010017180	-1032
A01	9939189	9939585	Distal Intergenic	9939625	9940533	BraA010019170	948
A01	8872077	8874068	Promoter	8872616	8873078	BraA010017200	0
A01	8889274	8890210	Promoter	8890296	8892640	BraA010017240	-86
A01	8912772	8913042	Downstream	8911732	8912684	BraA010017280	1040
A01	8938579	8938929	Promoter	8939670	8942807	BraA010017330	-741
A01	8951113	8951362	Promoter	8943467	8950610	BraA010017340	-503
A01	8957034	8957690	Exon	8956469	8958272	BraA010017360	565
A01	8988074	8988417	Promoter	8989207	8993877	BraA010017420	-790
A01	8988578	8988933	Promoter	8989207	8993877	BraA010017420	-274
A01	9003508	9003873	Promoter	9000909	9001795	BraA010017450	-1713
A01	9023833	9024151	Promoter	9024127	9031274	BraA010017490	0
A01	9083391	9084419	Exon	9083957	9085542	BraA010017530	1123
A01	9085682	9086293	Promoter	9083957	9085542	BraA010017530	-140
A01	9086420	9090073	Promoter	9089894	9092617	BraA010017540	0
A01	9094693	9095007	Promoter	9093100	9094404	BraA010017550	-289
A01	9097883	9098710	Promoter	9098299	9100662	BraA010017570	0
A01	9113357	9114214	Promoter	9114105	9116421	BraA010017590	0
A01	9118257	9119159	Promoter	9117902	9118285	BraA010017600	0
A01	9119823	9120109	Promoter	9119043	9119897	BraA010017610	0
A01	9142643	9142892	Promoter	9144723	9146449	BraA010017630	-1831
A01	9156260	9156546	Promoter	9154506	9155949	BraA010017670	-311
A01	9192087	9192640	Promoter	9191507	9191950	BraA010017690	-137
A01	9214611	9215203	Intron	9210335	9215948	BraA010017760	745
A01	9220620	9220874	Promoter	9221029	9222450	BraA010017780	-155
A01	9222905	9223666	Downstream	9221029	9222450	BraA010017780	1876
A01	9225171	9226226	Promoter	9223756	9225789	BraA010017790	0
A01	9227832	9228502	Promoter	9228187	9230021	BraA010017810	0
A01	9239001	9239659	Promoter	9239442	9241409	BraA010017830	0
A01	9259051	9259496	Promoter	9259698	9261933	BraA010017880	-202
A01	9259708	9259976	Exon	9259698	9261933	BraA010017880	10
A01	9279852	9280483	Promoter	9277234	9279963	BraA010017910	0
A01	9287872	9288318	Promoter	9288125	9288925	BraA010017940	0
A01	9288832	9289376	Exon	9288125	9288925	BraA010017940	707
A01	9294229	9294879	Promoter	9296209	9297537	BraA010017970	-1330
A01	9295149	9299127	Promoter	9296209	9297537	BraA010017970	0
A01	9299892	9301399	Exon	9299811	9303171	BraA010017980	1772
A01	9303388	9304013	Promoter	9303843	9304160	BraA010017990	0
A01	9327240	9327793	Promoter	9325808	9327362	BraA010018020	0
A01	9330612	9331755	Promoter	9329068	9330463	BraA010018030	-149
A01	9347168	9347787	Downstream	9350019	9351635	BraA010018080	-2232
A01	9354179	9354620	Promoter	9351955	9354147	BraA010018090	-32
A01	9360281	9360601	Promoter	9356062	9359578	BraA010018100	-703
A01	9361472	9361927	Promoter	9356062	9359578	BraA010018100	-1894
A01	9365242	9365613	Promoter	9362211	9364988	BraA010018110	-254
A01	9401630	9402860	Promoter	9402605	9413574	BraA010018140	0
A01	9414293	9414903	Exon	9414257	9417184	BraA010018150	2281
A01	9447591	9448090	Promoter	9448146	9449727	BraA010018180	-56
A01	9476681	9477398	Promoter	9477267	9478288	BraA010018270	0
A01	9478065	9478732	Exon	9477267	9478288	BraA010018270	798
A01	9524499	9525061	Promoter	9521677	9524532	BraA010018380	0
A01	9527870	9528324	Promoter	9528288	9537763	BraA010018400	0
A01	9540443	9541379	Promoter	9540852	9541748	BraA010018420	0
A01	9543361	9543599	Promoter	9541919	9543339	BraA010018430	-22
A01	9550989	9551684	Promoter	9548173	9551639	BraA010018440	0
A01	9553612	9554335	Promoter	9552914	9553980	BraA010018460	0
A01	9566074	9566309	Promoter	9566766	9567308	BraA010018510	-457
A01	9623253	9623808	Promoter	9624914	9625294	BraA010018600	-1106
A01	9639774	9642143	Promoter	9640228	9640827	BraA010018620	0
A01	9642489	9643024	Promoter	9643683	9644077	BraA010018630	-659
A01	9645145	9645353	Promoter	9645549	9647068	BraA010018640	-196
A01	9680784	9680989	Promoter	9682440	9684904	BraA010018680	-1451
A01	9694801	9695007	Promoter	9693438	9693994	BraA010018690	-807
A01	9695637	9695915	Exon	9695916	9696299	BraA010018700	384
A01	9696119	9696595	Promoter	9695916	9696299	BraA010018700	0
A01	3125339	3125698	Distal Intergenic	3126280	3126654	BraA010006770	956
A01	9709745	9710296	Exon	9707188	9710216	BraA010018730	2557
A01	9713392	9715164	Promoter	9710369	9713621	BraA010018740	0
A01	9723425	9725223	Promoter	9723460	9724251	BraA010018750	0
A01	9727676	9728237	Exon	9726550	9730740	BraA010018760	2503
A01	9728387	9728800	Intron	9726550	9730740	BraA010018760	1940
A01	9734471	9734812	Exon	9734801	9737583	BraA010018770	2771
A01	9737652	9737868	Promoter	9734801	9737583	BraA010018770	-69
A01	9757558	9758607	Exon	9756875	9757468	BraA010018810	683
A01	9758768	9759145	Exon	9758305	9759384	BraA010018820	239
A01	9759365	9759698	Promoter	9758305	9759384	BraA010018820	0
A01	9760544	9761021	Promoter	9758305	9759384	BraA010018820	-1160
A01	9784743	9785316	Promoter	9785285	9789325	BraA010018880	0
A01	9789266	9789596	Promoter	9790350	9791446	BraA010018890	-754
A01	9791677	9792902	Promoter	9792287	9793883	BraA010018900	0
A01	9793186	9794072	Exon	9792287	9793883	BraA010018900	899
A01	37443759	37444166	Distal Intergenic	37444334	37445141	BraA010038440	975
A01	9817290	9817951	Exon	9816629	9817956	BraA010018930	661
A01	9851397	9853536	Exon	9852760	9853832	BraA010019000	296
A01	9853664	9854425	Promoter	9852760	9853832	BraA010019000	0
A01	9860914	9861234	Exon	9860045	9861277	BraA010019010	43
A01	9874831	9876209	Exon	9875891	9877828	BraA010019060	1619
A01	9878145	9878408	Promoter	9875891	9877828	BraA010019060	-317
A01	9880819	9881058	Promoter	9878669	9880159	BraA010019070	-660
A01	9890408	9891282	Promoter	9891209	9893800	BraA010019090	0
A01	9894335	9894647	Downstream	9891209	9893800	BraA010019090	3126
A01	9906920	9907124	Promoter	9904563	9905902	BraA010019110	-1018
A01	9911531	9911895	Promoter	9907477	9911395	BraA010019120	-136
A01	9912248	9912574	Promoter	9907477	9911395	BraA010019120	-853
A01	9942610	9943040	Promoter	9942975	9944897	BraA010019180	0
A01	9944616	9944979	Exon	9945348	9945925	BraA010019190	946
A01	9951534	9951894	Exon	9951963	9952376	BraA010019200	482
A01	9952852	9953282	Promoter	9951963	9952376	BraA010019200	-476
A01	10002911	10003187	Promoter	10005075	10006473	BraA010019270	-1888
A01	10015027	10015446	Promoter	10014202	10014970	BraA010019280	-57
A01	10022331	10022902	Promoter	10022791	10035332	BraA010019310	0
A01	10024907	10025219	Intron	10022791	10035332	BraA010019310	2116
A01	10025356	10026007	Intron	10022791	10035332	BraA010019310	2565
A01	10032833	10033715	Intron	10035808	10038510	BraA010019320	4795
A01	10034961	10036462	Exon	10035808	10038510	BraA010019320	2048
A01	10038054	10038708	Promoter	10035808	10038510	BraA010019320	0
A01	10051840	10052512	Promoter	10052490	10052895	BraA010019340	0
A01	10052664	10053497	Exon	10052490	10052895	BraA010019340	174
A01	10054596	10055849	Promoter	10055308	10056938	BraA010019360	0
A01	10057553	10057861	Promoter	10057871	10060393	BraA010019370	-10
A01	10060720	10060997	Promoter	10061508	10063239	BraA010019380	-511
A01	10088212	10088781	Promoter	10088328	10092061	BraA010019440	0
A01	10091927	10093097	Promoter	10092899	10094114	BraA010019450	0
A01	10109616	10109824	Promoter	10111159	10113396	BraA010019480	-1335
A01	10110464	10110727	Promoter	10111159	10113396	BraA010019480	-432
A01	10110864	10111070	Promoter	10111159	10113396	BraA010019480	-89
A01	10157181	10157492	Promoter	10154172	10155426	BraA010019540	-1755
A01	10160007	10160722	Intron	10158863	10163512	BraA010019550	2790
A01	10163619	10163831	Promoter	10158863	10163512	BraA010019550	-107
A01	10181527	10181733	Exon	10181111	10181350	BraA010019590	416
A01	10191492	10191697	Exon	10189724	10192919	BraA010019610	1222
A01	10192745	10193015	Promoter	10189724	10192919	BraA010019610	0
A01	10193170	10193983	Promoter	10189724	10192919	BraA010019610	-251
A01	10195812	10196601	Exon	10196141	10197199	BraA010019630	598
A01	10196768	10197526	Promoter	10196141	10197199	BraA010019630	0
A01	10198512	10198893	Promoter	10197629	10198515	BraA010019640	0
A01	10210746	10212322	Exon	10210732	10211130	BraA010019670	14
A01	10212741	10213912	Promoter	10211810	10213143	BraA010019680	0
A01	10216566	10216773	Promoter	10214736	10216030	BraA010019690	-536
A01	10224059	10225170	Promoter	10224346	10225185	BraA010019720	0
A01	10225640	10227803	Promoter	10225534	10226304	BraA010019730	0
A01	10228006	10228621	Promoter	10228543	10229954	BraA010019740	0
A01	10230160	10230600	Promoter	10231366	10232573	BraA010019750	-766
A01	10233075	10233809	Downstream	10231366	10232573	BraA010019750	1709
A01	10236084	10237569	Promoter	10236707	10237024	BraA010019770	0
A01	10250421	10251190	Exon	10251024	10252427	BraA010019780	1237
A01	10252164	10253249	Promoter	10251024	10252427	BraA010019780	0
A01	10263088	10265235	Promoter	10264041	10264628	BraA010019790	0
A01	10265478	10265888	Promoter	10264041	10264628	BraA010019790	-850
A01	10266035	10266407	Promoter	10264041	10264628	BraA010019790	-1407
A01	10282502	10282866	Exon	10282094	10282621	BraA010019830	408
A01	10284390	10284873	Promoter	10282802	10284460	BraA010019840	0
A01	10290272	10291020	Exon	10290704	10291513	BraA010019850	493
A01	10291148	10292043	Promoter	10290704	10291513	BraA010019850	0
A01	10313635	10314028	Promoter	10314051	10315262	BraA010019870	-23
A01	10334921	10335195	Exon	10334226	10335381	BraA010019930	695
A01	10338859	10339436	Exon	10338911	10340004	BraA010019940	568
A01	10340236	10340516	Promoter	10338911	10340004	BraA010019940	-232
A01	35336664	35337014	Distal Intergenic	35337084	35338016	BraA010035240	1002
A01	10376126	10376932	Promoter	10377946	10379367	BraA010019950	-1014
A01	10377452	10378200	Promoter	10377946	10379367	BraA010019950	0
A01	10379572	10379776	Downstream	10377946	10379367	BraA010019950	1626
A01	10383626	10383898	Promoter	10385413	10387230	BraA010019960	-1515
A01	10393799	10394001	Promoter	10393852	10395384	BraA010019970	0
A01	10395114	10395411	Promoter	10395968	10397837	BraA010019980	-557
A01	10443697	10444084	Exon	10436571	10438361	BraA010020020	-5336
A01	10444216	10444972	Exon	10443804	10449611	BraA010020030	4639
A01	10445122	10445706	Exon	10443804	10449611	BraA010020030	3905
A01	10448814	10449618	Promoter	10443804	10449611	BraA010020030	0
A01	10470506	10472570	Promoter	10468320	10471221	BraA010020080	0
A01	10477057	10477358	Promoter	10475452	10476442	BraA010020110	-615
A01	10477797	10478110	Promoter	10475452	10476442	BraA010020110	-1355
A01	10482957	10483313	Promoter	10483308	10484828	BraA010020130	0
A01	10491070	10491311	Promoter	10491355	10494034	BraA010020140	-44
A01	10495094	10495479	Promoter	10495397	10497256	BraA010020150	0
A01	39481399	39483555	Distal Intergenic	39483877	39484566	BraA010041040	1011
A01	10502114	10502375	Promoter	10503151	10504758	BraA010020160	-776
A01	10512476	10512680	Exon	10512057	10515701	BraA010020190	419
A01	10518074	10518429	Promoter	10518459	10519806	BraA010020210	-30
A01	10518630	10518930	Exon	10518459	10519806	BraA010020210	171
A01	10528449	10528712	Exon	10527722	10531967	BraA010020230	3255
A01	10533301	10533672	Promoter	10527722	10531967	BraA010020230	-1334
A01	10534510	10535627	Promoter	10535226	10537617	BraA010020240	0
A01	10537279	10538895	Promoter	10538091	10539332	BraA010020250	0
A01	10544729	10545215	Promoter	10545167	10547430	BraA010020280	0
A01	10548233	10549034	Downstream	10545167	10547430	BraA010020280	3066
A01	10570130	10570530	Promoter	10568630	10569826	BraA010020330	-304
A01	10592558	10593142	Promoter	10592414	10592971	BraA010020350	0
A01	10597693	10597930	Promoter	10597830	10602152	BraA010020360	0
A01	10604267	10604815	Promoter	10602843	10603784	BraA010020370	-483
A01	10605547	10606075	Exon	10606134	10606537	BraA010020380	462
A01	10608229	10608739	Promoter	10606666	10608612	BraA010020390	0
A01	10616171	10616922	Promoter	10609122	10616174	BraA010020400	0
A01	10617143	10617363	Promoter	10609122	10616174	BraA010020400	-969
A01	10660912	10664773	Promoter	10663314	10664380	BraA010020460	0
A01	10666199	10666661	Promoter	10663314	10664380	BraA010020460	-1819
A01	10689607	10689870	Exon	10689791	10690507	BraA010020470	637
A01	10690084	10690908	Promoter	10689791	10690507	BraA010020470	0
A01	10691075	10691371	Promoter	10691632	10693386	BraA010020480	-261
A01	10702447	10703525	Promoter	10703518	10707053	BraA010020490	0
A01	10716230	10716760	Exon	10716065	10716610	BraA010020500	165
A01	2799571	2799928	Distal Intergenic	2800217	2800954	BraA010006060	1026
A01	10793657	10794375	Promoter	10794045	10795262	BraA010020580	0
A01	10794887	10795286	Exon	10794045	10795262	BraA010020580	842
A01	10795420	10795974	Exon	10795899	10796567	BraA010020590	593
A01	10796196	10797138	Promoter	10797078	10799291	BraA010020600	0
A01	10813574	10814277	Exon	10814068	10816809	BraA010020630	2532
A01	10814666	10815975	Exon	10814068	10816809	BraA010020630	834
A01	10816478	10817031	Promoter	10814068	10816809	BraA010020630	0
A01	10817237	10817718	Promoter	10814068	10816809	BraA010020630	-428
A01	10826072	10826979	Promoter	10821910	10825837	BraA010020640	-235
A01	10830593	10831027	Promoter	10831604	10832316	BraA010020660	-577
A01	10850018	10850289	Exon	10849960	10851036	BraA010020670	58
A01	10850601	10850980	Exon	10849960	10851036	BraA010020670	641
A01	10880584	10880841	Promoter	10881209	10882607	BraA010020720	-368
A01	10885592	10885994	Exon	10883246	10887104	BraA010020730	1110
A01	10893128	10893580	Exon	10892783	10894393	BraA010020760	345
A01	10893693	10894675	Exon	10892783	10894393	BraA010020760	910
A01	10911926	10912700	Intron	10911386	10913731	BraA010020820	540
A01	10935117	10935523	Promoter	10935413	10935760	BraA010020880	0
A01	10941665	10942371	Downstream	10940914	10941252	BraA010020890	751
A01	10952997	10957209	Promoter	10953852	10955425	BraA010020910	0
A01	10957709	10958570	Promoter	10956205	10958018	BraA010020920	0
A01	10962977	10963439	Promoter	10963365	10965073	BraA010020930	0
A01	10990667	10991763	Promoter	10991123	10991507	BraA010020960	0
A01	10991886	10992318	Promoter	10991123	10991507	BraA010020960	-379
A01	11024422	11024985	Exon	11024694	11026049	BraA010021040	1064
A01	11025339	11026058	Promoter	11024694	11026049	BraA010021040	0
A01	11026186	11026604	Promoter	11024694	11026049	BraA010021040	-137
A01	11032793	11034094	Promoter	11033533	11033945	BraA010021060	0
A01	11039367	11040566	Exon	11039640	11040962	BraA010021090	396
A01	11040703	11041328	Promoter	11039640	11040962	BraA010021090	0
A01	11041505	11042198	Promoter	11039640	11040962	BraA010021090	-543
A01	11081892	11083357	Promoter	11083056	11084262	BraA010021150	0
A01	11084823	11085171	Promoter	11085215	11092210	BraA010021160	-44
A01	11107752	11108018	Promoter	11105963	11107368	BraA010021170	-384
A01	11125858	11126112	Exon	11123552	11126429	BraA010021200	317
A01	11131984	11132595	Promoter	11132542	11134298	BraA010021210	0
A01	11133958	11134278	Exon	11132542	11134298	BraA010021210	1416
A01	11139004	11140175	Promoter	11139065	11140051	BraA010021220	0
A01	11143599	11144758	Exon	11144169	11146109	BraA010021230	1351
A01	11145431	11146374	Promoter	11144169	11146109	BraA010021230	0
A01	11146861	11147074	Exon	11146437	11151295	BraA010021240	424
A01	13593945	13594991	Distal Intergenic	13595364	13596032	BraA010024410	1041
A01	11154574	11155812	Promoter	11154904	11155575	BraA010021260	0
A01	11155949	11156395	Promoter	11154904	11155575	BraA010021260	-374
A01	11158226	11158516	Exon	11157431	11158704	BraA010021270	188
A01	11158704	11159148	Promoter	11159099	11162184	BraA010021280	0
A01	11214450	11214792	Downstream	11212399	11213600	BraA010021320	2051
A01	11220253	11220574	Promoter	11221376	11224169	BraA010021340	-802
A01	11224075	11226150	Promoter	11225610	11226414	BraA010021350	0
A01	11226288	11227683	Exon	11225610	11226414	BraA010021350	678
A01	11231048	11232198	Exon	11232048	11232646	BraA010021360	448
A01	11232897	11234868	Promoter	11232048	11232646	BraA010021360	-251
A01	11251325	11251628	Exon	11251487	11251997	BraA010021400	369
A01	11254535	11254873	Promoter	11254882	11257342	BraA010021410	-9
A01	11257694	11258207	Exon	11258115	11260681	BraA010021420	2474
A01	11264024	11264574	Promoter	11266491	11267902	BraA010021430	-1917
A01	11278582	11280315	Promoter	11279416	11279796	BraA010021440	0
A01	11293633	11293952	Promoter	11291607	11293046	BraA010021450	-587
A01	11401628	11402646	Exon	11402182	11402842	BraA010021550	196
A01	11402935	11405169	Promoter	11402182	11402842	BraA010021550	-93
A01	11413406	11413653	Intron	11405264	11423536	BraA010021560	9883
A01	11419377	11419613	Intron	11405264	11423536	BraA010021560	3923
A01	11420153	11420718	Intron	11405264	11423536	BraA010021560	2818
A01	11422736	11423104	Exon	11405264	11423536	BraA010021560	432
A01	11434440	11434655	Promoter	11435989	11439266	BraA010021580	-1334
A01	11439239	11440357	Promoter	11439501	11440355	BraA010021590	0
A01	11450577	11450861	Downstream	11449491	11450230	BraA010021610	1086
A01	11466207	11466919	Exon	11467850	11468413	BraA010021660	1494
A01	11496270	11497037	Downstream	11498955	11499263	BraA010021710	2226
A01	11536715	11536921	Promoter	11538163	11538486	BraA010021770	-1242
A01	11558324	11558635	Promoter	11553379	11557957	BraA010021780	-367
A01	11567438	11568031	Promoter	11564529	11567533	BraA010021800	0
A01	11573703	11574044	Promoter	11574873	11576306	BraA010021820	-829
A01	11574221	11574479	Promoter	11574873	11576306	BraA010021820	-394
A01	11576101	11577115	Exon	11574873	11576306	BraA010021820	1228
A01	11577276	11577537	Exon	11576965	11578706	BraA010021830	1169
A01	11578471	11579524	Promoter	11576965	11578706	BraA010021830	0
A01	11584281	11585525	Promoter	11585379	11586679	BraA010021850	0
A01	11621815	11622019	Promoter	11621862	11628266	BraA010021890	0
A01	11659932	11660133	Promoter	11661583	11661975	BraA010021950	-1450
A01	11660415	11660868	Promoter	11661583	11661975	BraA010021950	-715
A01	11663677	11664071	Promoter	11665149	11668196	BraA010021970	-1078
A01	11678549	11679696	Promoter	11676818	11678837	BraA010021990	0
A01	11720570	11720843	Exon	11719859	11721414	BraA010022080	571
A01	11778972	11781152	Promoter	11779050	11780501	BraA010022160	0
A01	11793027	11794625	Promoter	11793587	11798960	BraA010022190	0
A01	11814800	11815165	Exon	11810596	11813689	BraA010022210	4204
A01	11831206	11831583	Promoter	11830455	11831330	BraA010022230	0
A01	11879354	11880000	Promoter	11879306	11879860	BraA010022270	0
A01	11887897	11888217	Downstream	11884706	11887530	BraA010022280	3191
A01	11957941	11958546	Promoter	11958058	11958351	BraA010022380	0
A01	11960400	11960619	Promoter	11958457	11960456	BraA010022390	0
A01	11972847	11973112	Exon	11970873	11973435	BraA010022400	323
A01	11973309	11974616	Promoter	11974356	11976330	BraA010022410	0
A01	11975985	11976266	Exon	11977069	11977476	BraA010022420	1210
A01	11977620	11977883	Promoter	11977069	11977476	BraA010022420	-144
A01	11988197	11988915	Downstream	11984967	11988022	BraA010022430	3230
A01	12001936	12002877	Exon	12001739	12004801	BraA010022450	1924
A01	12003653	12003869	Exon	12001739	12004801	BraA010022450	932
A01	12046391	12047251	Promoter	12047387	12048716	BraA010022490	-136
A01	12049276	12050974	Promoter	12050099	12050554	BraA010022500	0
A01	12051512	12051990	Exon	12051183	12053168	BraA010022510	329
A01	12053395	12054504	Promoter	12053551	12054072	BraA010022520	0
A01	12054690	12055945	Promoter	12054256	12054900	BraA010022530	0
A01	12060670	12060870	Promoter	12061420	12063397	BraA010022540	-550
A01	12061323	12061561	Promoter	12061420	12063397	BraA010022540	0
A01	12081034	12081443	Promoter	12079447	12081064	BraA010022570	0
A01	12081702	12082010	Exon	12081444	12084982	BraA010022580	258
A01	12093024	12094364	Promoter	12091861	12093090	BraA010022590	0
A01	12130555	12131776	Promoter	12132664	12136012	BraA010022620	-888
A01	12136097	12136316	Downstream	12132664	12136012	BraA010022620	3433
A01	12166920	12167334	Promoter	12165713	12166261	BraA010022660	-659
A01	12226031	12226454	Promoter	12227696	12231369	BraA010022730	-1242
A01	12226580	12227299	Promoter	12227696	12231369	BraA010022730	-397
A01	12260875	12261624	Exon	12257787	12261224	BraA010022750	3088
A01	12265647	12266133	Promoter	12264328	12265452	BraA010022760	-195
A01	12272064	12272720	Promoter	12272136	12272471	BraA010022770	0
A01	12276791	12278292	Promoter	12280108	12280581	BraA010022780	-1816
A01	12334133	12334523	Promoter	12333439	12334386	BraA010022850	0
A01	12341715	12342633	Exon	12341506	12343241	BraA010022870	209
A01	12343613	12344047	Downstream	12341506	12343241	BraA010022870	2107
A01	12386064	12386968	Promoter	12386892	12388119	BraA010022920	0
A01	12387795	12388200	Exon	12386892	12388119	BraA010022920	903
A01	12400272	12400477	Promoter	12398315	12400007	BraA010022930	-265
A01	12401170	12401560	Promoter	12398315	12400007	BraA010022930	-1163
A01	12407500	12408019	Downstream	12406911	12407419	BraA010022940	589
A01	12451193	12451976	Promoter	12449314	12451194	BraA010022990	0
A01	12479295	12479571	Promoter	12478033	12479244	BraA010023010	-51
A01	12480373	12481353	Promoter	12478033	12479244	BraA010023010	-1129
A01	12522156	12522467	Exon	12522465	12522917	BraA010023040	450
A01	12523011	12523593	Promoter	12522465	12522917	BraA010023040	-94
A01	7090777	7091138	Distal Intergenic	7091435	7092259	BraA010013910	1121
A01	12535146	12535353	Exon	12531872	12536023	BraA010023050	3274
A01	12545376	12546949	Promoter	12544923	12545786	BraA010023070	0
A01	12562084	12562595	Promoter	12562262	12563616	BraA010023080	0
A01	12589130	12589560	Promoter	12584389	12588146	BraA010023100	-984
A01	12592893	12593186	Promoter	12594980	12596032	BraA010023110	-1794
A01	12596503	12596754	Promoter	12597202	12600530	BraA010023120	-448
A01	12600178	12600398	Exon	12597202	12600530	BraA010023120	2976
A01	12600554	12600884	Downstream	12597202	12600530	BraA010023120	3352
A01	12603019	12603388	Intron	12600909	12604975	BraA010023130	1587
A01	12603780	12604085	Intron	12600909	12604975	BraA010023130	890
A01	12644091	12644377	Promoter	12644298	12646602	BraA010023160	0
A01	12706887	12707113	Exon	12706937	12709447	BraA010023300	2334
A01	12709138	12709380	Exon	12706937	12709447	BraA010023300	67
A01	12709758	12710178	Promoter	12706937	12709447	BraA010023300	-311
A01	12728761	12730421	Promoter	12728994	12729469	BraA010023340	0
A01	12744595	12744994	Promoter	12745116	12747800	BraA010023370	-122
A01	12747562	12747892	Exon	12745116	12747800	BraA010023370	2446
A01	12748176	12748729	Downstream	12748869	12750590	BraA010023380	1861
A01	12750551	12753438	Promoter	12752626	12752940	BraA010023400	0
A01	12758051	12759030	Promoter	12759418	12762031	BraA010023410	-388
A01	12760705	12760928	Exon	12759418	12762031	BraA010023410	1287
A01	12762386	12762641	Promoter	12762814	12764037	BraA010023420	-173
A01	12774806	12775853	Promoter	12773832	12775202	BraA010023440	0
A01	12780521	12780808	Promoter	12777710	12779354	BraA010023450	-1167
A01	12808935	12809304	Promoter	12807250	12808677	BraA010023500	-258
A01	12835160	12835560	Intron	12834307	12837994	BraA010023520	2434
A01	12837944	12838762	Promoter	12834307	12837994	BraA010023520	0
A01	12852040	12853616	Promoter	12849437	12852146	BraA010023550	0
A01	12866277	12867563	Promoter	12866569	12867651	BraA010023600	0
A01	12867850	12868648	Promoter	12869475	12870070	BraA010023610	-827
A01	12870077	12870473	Downstream	12869475	12870070	BraA010023610	602
A01	12889752	12890101	Exon	12889197	12890153	BraA010023630	52
A01	12891733	12892651	Exon	12891107	12892690	BraA010023640	39
A01	12892933	12893248	Promoter	12891107	12892690	BraA010023640	-243
A01	12900787	12901336	Downstream	12899224	12900698	BraA010023650	1563
A01	12908777	12910581	Promoter	12909189	12910127	BraA010023660	0
A01	12979251	12979548	Promoter	12979826	12980582	BraA010023710	-278
A01	12983561	12984189	Promoter	12985738	12986961	BraA010023720	-1549
A01	12987917	12988500	Promoter	12988241	12989579	BraA010023730	0
A01	12992545	12992836	Promoter	12989905	12991311	BraA010023740	-1234
A01	13068225	13068829	Promoter	13067950	13068291	BraA010023830	0
A01	13069705	13071308	Promoter	13070482	13070766	BraA010023840	0
A01	13089324	13091867	Promoter	13091643	13092604	BraA010023870	0
A01	11154204	11154436	Distal Intergenic	11154904	11155575	BraA010021260	1139
A01	13181988	13182282	Intron	13180627	13183054	BraA010023930	1361
A01	13220514	13221497	Exon	13218432	13221535	BraA010023950	2082
A01	13221678	13221899	Downstream	13218432	13221535	BraA010023950	3246
A01	13284582	13284919	Promoter	13282006	13283239	BraA010024000	-1343
A01	13294724	13295508	Promoter	13296477	13299171	BraA010024020	-969
A01	13296171	13296467	Promoter	13296477	13299171	BraA010024020	-10
A01	13298066	13298267	Intron	13296477	13299171	BraA010024020	1589
A01	13298503	13299859	Exon	13296477	13299171	BraA010024020	2026
A01	13310025	13311233	Promoter	13308324	13310851	BraA010024030	0
A01	13311917	13312178	Promoter	13308324	13310851	BraA010024030	-1066
A01	13320366	13320576	Exon	13320420	13321580	BraA010024050	1004
A01	13321481	13321795	Promoter	13320420	13321580	BraA010024050	0
A01	13357807	13358263	Promoter	13357280	13357987	BraA010024110	0
A01	13368981	13369515	Promoter	13366726	13368628	BraA010024130	-353
A01	13378056	13378507	Promoter	13379225	13393376	BraA010024140	-718
A01	13378783	13379253	Promoter	13379225	13393376	BraA010024140	0
A01	13392864	13393157	Exon	13393483	13393725	BraA010024150	568
A01	13432052	13433637	Promoter	13432512	13433726	BraA010024210	0
A01	13460796	13461226	Downstream	13459117	13459809	BraA010024220	1679
A01	13494044	13494256	Promoter	13491040	13493651	BraA010024270	-393
A01	13528345	13529095	Promoter	13527020	13528555	BraA010024320	0
A01	13539021	13539229	Promoter	13541145	13542457	BraA010024340	-1916
A01	13539441	13540059	Promoter	13541145	13542457	BraA010024340	-1086
A01	13563435	13564532	Promoter	13563998	13564882	BraA010024360	0
A01	13564661	13565101	Exon	13563998	13564882	BraA010024360	663
A01	13582340	13582755	Exon	13581005	13582787	BraA010024390	1335
A01	13589263	13589607	Promoter	13587271	13589348	BraA010024400	0
A01	13595223	13596164	Promoter	13595364	13596032	BraA010024410	0
A01	13599943	13601653	Promoter	13600920	13601360	BraA010024420	0
A01	13608565	13609125	Exon	13607585	13609468	BraA010024440	980
A01	13609705	13610046	Downstream	13607585	13609468	BraA010024440	2120
A01	13657180	13657589	Promoter	13657233	13657566	BraA010024530	0
A01	13657890	13658278	Promoter	13657233	13657566	BraA010024530	-324
A01	13664830	13665582	Promoter	13664959	13665417	BraA010024540	0
A01	13666098	13666820	Promoter	13666983	13668314	BraA010024550	-163
A01	13676421	13677092	Promoter	13677414	13678460	BraA010024570	-322
A01	13677590	13677922	Exon	13677414	13678460	BraA010024570	176
A01	13678288	13678808	Exon	13677414	13678460	BraA010024570	874
A01	13678950	13679349	Downstream	13677414	13678460	BraA010024570	1536
A01	13694387	13695033	Promoter	13693681	13694404	BraA010024580	0
A01	14143579	14143871	Distal Intergenic	14144331	14145036	BraA010025130	1165
A01	13730484	13731098	Promoter	13731265	13731540	BraA010024590	-167
A01	13734105	13734657	Promoter	13732157	13734326	BraA010024600	0
A01	13743399	13745546	Promoter	13744642	13745481	BraA010024620	0
A01	13746450	13746928	Promoter	13748215	13749386	BraA010024630	-1287
A01	13748181	13748757	Promoter	13748215	13749386	BraA010024630	0
A01	13792765	13793217	Promoter	13792169	13792597	BraA010024690	-168
A01	13836133	13836396	Exon	13835966	13836283	BraA010024730	167
A01	13836904	13837177	Promoter	13836388	13836648	BraA010024740	-256
A01	13845503	13845776	Promoter	13846328	13850233	BraA010024760	-552
A01	13865988	13867409	Promoter	13866839	13871738	BraA010024790	0
A01	13966463	13966778	Promoter	13967161	13969103	BraA010024880	-383
A01	13975084	13975575	Promoter	13975541	13976728	BraA010024890	0
A01	13976160	13977083	Exon	13975541	13976728	BraA010024890	619
A01	13999561	14000521	Promoter	13997743	13999683	BraA010024910	0
A01	14001862	14003449	Exon	13997743	13999683	BraA010024910	-2179
A01	14003639	14004176	Intron	14002772	14006579	BraA010024920	2403
A01	14004470	14006978	Promoter	14002772	14006579	BraA010024920	0
A01	14017475	14018469	Downstream	14015617	14017067	BraA010024950	1858
A01	5180867	5181184	Distal Intergenic	5181721	5182368	BraA010010390	1184
A01	14051336	14052817	Promoter	14052290	14056325	BraA010024980	0
A01	14054018	14054405	Intron	14052290	14056325	BraA010024980	1728
A01	14054588	14054883	Exon	14052290	14056325	BraA010024980	2298
A01	14055931	14056356	Exon	14052290	14056325	BraA010024980	3641
A01	14060882	14061140	Promoter	14062352	14063559	BraA010024990	-1212
A01	14073710	14073928	Promoter	14071663	14073634	BraA010025010	-76
A01	14090047	14090894	Promoter	14090481	14092541	BraA010025030	0
A01	14104445	14104762	Promoter	14105220	14105883	BraA010025040	-458
A01	14105080	14105340	Promoter	14105220	14105883	BraA010025040	0
A01	14109538	14110560	Exon	14108555	14111105	BraA010025050	545
A01	14110898	14111274	Promoter	14108555	14111105	BraA010025050	0
A01	14134380	14135391	Promoter	14135406	14136346	BraA010025090	-15
A01	14135580	14135910	Exon	14135406	14136346	BraA010025090	174
A01	14136500	14137414	Exon	14136765	14138132	BraA010025100	718
A01	14137571	14138396	Promoter	14136765	14138132	BraA010025100	0
A01	14141065	14142922	Promoter	14141352	14142260	BraA010025120	0
A01	14157074	14159491	Promoter	14158085	14159290	BraA010025160	0
A01	14159728	14160047	Exon	14158085	14159290	BraA010025160	1643
A01	14170529	14170945	Promoter	14171493	14174935	BraA010025190	-548
A01	14173775	14174089	Exon	14175142	14175467	BraA010025200	1378
A01	14181155	14181419	Promoter	14179508	14180020	BraA010025220	-1135
A01	14189284	14190199	Promoter	14189588	14190310	BraA010025240	0
A01	14191688	14191889	Exon	14191063	14193315	BraA010025250	1426
A01	14202480	14202868	Promoter	14198934	14200587	BraA010025280	-1893
A01	14257086	14257354	Downstream	14254183	14256961	BraA010025330	2903
A01	14264900	14265228	Promoter	14265218	14266198	BraA010025340	0
A01	14291030	14291530	Promoter	14291208	14293461	BraA010025360	0
A01	14292781	14293237	Exon	14291208	14293461	BraA010025360	1573
A01	14293596	14293835	Downstream	14291208	14293461	BraA010025360	2388
A01	14294265	14294723	Downstream	14296970	14301828	BraA010025370	-2247
A01	14296704	14297524	Promoter	14296970	14301828	BraA010025370	0
A01	14299735	14300203	Exon	14296970	14301828	BraA010025370	2765
A01	14302291	14302614	Downstream	14296970	14301828	BraA010025370	5321
A01	14364760	14365007	Promoter	14362632	14363775	BraA010025410	-985
A01	14367734	14369086	Promoter	14368349	14370307	BraA010025420	0
A01	14369275	14369556	Exon	14368349	14370307	BraA010025420	926
A01	14369997	14370285	Exon	14368349	14370307	BraA010025420	1648
A01	32999568	33000017	Distal Intergenic	33000580	33001212	BraA010032050	1195
A01	15581838	15583106	Distal Intergenic	15584020	15584307	BraA010026670	1201
A01	14420124	14420409	Promoter	14417633	14418193	BraA010025450	-1931
A01	14428487	14428747	Exon	14426926	14429165	BraA010025460	1561
A01	14430701	14432421	Promoter	14429357	14431470	BraA010025470	0
A01	14467550	14467823	Downstream	14466186	14467166	BraA010025510	1364
A01	14467991	14468200	Downstream	14466186	14467166	BraA010025510	1805
A01	14480697	14480951	Promoter	14477695	14480738	BraA010025520	0
A01	41292285	41292707	Distal Intergenic	41293014	41293913	BraA010043270	1206
A01	14645942	14646606	Promoter	14646396	14646635	BraA010025680	0
A01	14648725	14649028	Promoter	14646947	14648249	BraA010025690	-476
A01	14695541	14695744	Exon	14685970	14697145	BraA010025740	1401
A01	14713877	14715927	Promoter	14714132	14715681	BraA010025750	0
A01	14731670	14732068	Promoter	14731902	14733958	BraA010025760	0
A01	14740002	14740517	Promoter	14740502	14742477	BraA010025780	0
A01	14745196	14745512	Promoter	14745211	14748005	BraA010025800	0
A01	14753777	14754107	Promoter	14754111	14756169	BraA010025820	-4
A01	14769109	14769325	Promoter	14766167	14769020	BraA010025840	-89
A01	14770251	14770708	Promoter	14766167	14769020	BraA010025840	-1231
A01	14770906	14771288	Promoter	14766167	14769020	BraA010025840	-1886
A01	14808058	14808288	Promoter	14808465	14808797	BraA010025870	-177
A01	34778829	34779044	Distal Intergenic	34779691	34780265	BraA010034310	1221
A01	14841436	14842149	Promoter	14841281	14841953	BraA010025920	0
A01	14931491	14931890	Promoter	14921364	14931266	BraA010026010	-225
A01	14995969	14997043	Promoter	14996131	14997616	BraA010026030	0
A01	14998480	14998683	Downstream	14996131	14997616	BraA010026030	2349
A01	15045179	15045630	Promoter	15045583	15047550	BraA010026080	0
A01	15058372	15059321	Exon	15059124	15061176	BraA010026090	1855
A01	15061166	15061503	Promoter	15059124	15061176	BraA010026090	0
A01	15061663	15062003	Promoter	15059124	15061176	BraA010026090	-487
A01	15083265	15083750	Promoter	15083597	15088918	BraA010026130	0
A01	15084131	15084488	Exon	15083597	15088918	BraA010026130	534
A01	15086858	15087442	Intron	15089793	15091229	BraA010026140	-2351
A01	15089042	15089789	Promoter	15089793	15091229	BraA010026140	-4
A01	15090425	15090694	Exon	15089793	15091229	BraA010026140	632
A01	15091081	15092232	Exon	15092609	15093466	BraA010026150	1234
A01	15092451	15094960	Promoter	15092609	15093466	BraA010026150	0
A01	15119985	15120834	Promoter	15122203	15123230	BraA010026180	-1369
A01	15136536	15137127	Promoter	15133506	15136086	BraA010026210	-450
A01	15137343	15138086	Promoter	15133506	15136086	BraA010026210	-1257
A01	15138695	15138942	Exon	15137676	15139424	BraA010026220	482
A01	15139284	15140202	Promoter	15137676	15139424	BraA010026220	0
A01	15163028	15163463	Promoter	15162302	15163219	BraA010026270	0
A01	15199908	15200204	Promoter	15198817	15199355	BraA010026350	-553
A01	15200391	15200720	Promoter	15198817	15199355	BraA010026350	-1036
A01	15211741	15212129	Promoter	15212134	15214408	BraA010026360	-5
A01	15214721	15215082	Downstream	15212134	15214408	BraA010026360	2587
A01	15303642	15303916	Exon	15303342	15307175	BraA010026420	300
A01	15313039	15313806	Exon	15313791	15314144	BraA010026440	338
A01	15314014	15314700	Promoter	15313791	15314144	BraA010026440	0
A01	15315091	15315620	Promoter	15313791	15314144	BraA010026440	-947
A01	15329544	15329800	Exon	15329407	15330229	BraA010026450	429
A01	15378112	15379115	Promoter	15380147	15385108	BraA010026490	-1032
A01	15379370	15379579	Promoter	15380147	15385108	BraA010026490	-568
A01	15379827	15380197	Promoter	15380147	15385108	BraA010026490	0
A01	15384970	15385275	Exon	15388945	15389311	BraA010026500	-3670
A01	15393662	15394118	Promoter	15393970	15395994	BraA010026510	0
A01	15394420	15394737	Exon	15393970	15395994	BraA010026510	450
A01	15399356	15399989	Promoter	15400471	15401535	BraA010026520	-482
A01	15414220	15414516	Exon	15414405	15414821	BraA010026540	305
A01	15420237	15421105	Promoter	15420543	15422610	BraA010026550	0
A01	15421234	15421751	Intron	15420543	15422610	BraA010026550	691
A01	15421892	15422183	Intron	15420543	15422610	BraA010026550	1349
A01	15493953	15495776	Promoter	15496594	15498348	BraA010026630	-818
A01	15495964	15497457	Promoter	15496594	15498348	BraA010026630	0
A01	15497951	15498601	Exon	15496594	15498348	BraA010026630	1357
A01	15586020	15586228	Exon	15585253	15591612	BraA010026680	767
A01	15644063	15644331	Promoter	15644827	15645768	BraA010026710	-496
A01	15645944	15646266	Downstream	15644827	15645768	BraA010026710	1117
A01	15683086	15683424	Downstream	15679627	15682198	BraA010026740	3459
A01	15714896	15715149	Downstream	15715396	15716176	BraA010026760	1027
A01	15716126	15716446	Promoter	15715396	15716176	BraA010026760	0
A01	15722217	15722514	Promoter	15722488	15725152	BraA010026770	0
A01	15737877	15738149	Promoter	15726887	15736064	BraA010026780	-1813
A01	7046943	7047190	Distal Intergenic	7047597	7048450	BraA010013860	1260
A01	15765361	15767267	Promoter	15762483	15764166	BraA010026800	-1195
A01	15852111	15852319	Promoter	15852338	15853957	BraA010026850	-19
A01	15853560	15853779	Exon	15852338	15853957	BraA010026850	1222
A01	15864595	15864816	Promoter	15862374	15864647	BraA010026860	0
A01	15895797	15896247	Promoter	15896210	15897350	BraA010026900	0
A01	15897819	15898192	Downstream	15896210	15897350	BraA010026900	1609
A01	15910766	15911131	Promoter	15908219	15910894	BraA010026910	0
A01	15912586	15913072	Promoter	15911566	15912651	BraA010026920	0
A01	15924608	15925332	Exon	15924473	15926757	BraA010026930	1425
A01	15926323	15927132	Promoter	15924473	15926757	BraA010026930	0
A01	15944889	15945089	Promoter	15942223	15944729	BraA010026940	-160
A01	15945254	15945956	Promoter	15942223	15944729	BraA010026940	-525
A01	15946222	15947569	Promoter	15942223	15944729	BraA010026940	-1493
A01	15957936	15958294	Promoter	15958244	15958549	BraA010026960	0
A01	15963217	15963484	Promoter	15963711	15970886	BraA010026980	-227
A01	15971635	15972152	Downstream	15963711	15970886	BraA010026980	7924
A01	28569868	28570346	Promoter	28571141	28572718	BraA010027290	-795
A01	28571000	28571217	Promoter	28571141	28572718	BraA010027290	0
A01	28571628	28572707	Exon	28571141	28572718	BraA010027290	487
A01	28648739	28649039	Exon	28648682	28649546	BraA010027300	57
A01	28879319	28880013	Promoter	28878042	28879611	BraA010027450	0
A01	28937491	28937975	Promoter	28938130	28939637	BraA010027540	-155
A01	28939961	28940376	Downstream	28938130	28939637	BraA010027540	1831
A01	28940599	28941086	Downstream	28938130	28939637	BraA010027540	2469
A01	28951994	28952614	Exon	28950855	28952457	BraA010027550	1139
A01	28956879	28957160	Exon	28954643	28958037	BraA010027560	877
A01	28958237	28958691	Promoter	28954643	28958037	BraA010027560	-200
A01	10238037	10239225	Distal Intergenic	10236707	10237024	BraA010019770	1330
A01	29051801	29052045	Promoter	29052033	29053162	BraA010027600	0
A01	29052524	29053560	Exon	29052033	29053162	BraA010027600	491
A01	29111122	29112035	Exon	29111957	29113257	BraA010027660	1222
A01	29113509	29114011	Promoter	29113908	29115676	BraA010027670	0
A01	29114999	29116462	Exon	29113908	29115676	BraA010027670	1091
A01	29154852	29155366	Intron	29153644	29158889	BraA010027690	1208
A01	29232442	29232783	Promoter	29229490	29232402	BraA010027740	-40
A01	29233404	29233619	Promoter	29229490	29232402	BraA010027740	-1002
A01	29238482	29238737	Promoter	29237921	29238444	BraA010027750	-38
A01	29248861	29249865	Promoter	29250759	29251962	BraA010027770	-894
A01	11401298	11401502	Distal Intergenic	11402182	11402842	BraA010021550	1340
A01	29320846	29322287	Exon	29321276	29322420	BraA010027850	133
A01	29322407	29322892	Promoter	29321276	29322420	BraA010027850	0
A01	29333143	29333399	Promoter	29333435	29334186	BraA010027870	-36
A01	29359538	29359973	Promoter	29357292	29359579	BraA010027900	0
A01	29405940	29406246	Downstream	29404904	29405875	BraA010027950	1036
A01	29417898	29418369	Promoter	29415829	29418068	BraA010027960	0
A01	29422142	29422346	Promoter	29423181	29424954	BraA010027980	-835
A01	29422602	29423564	Promoter	29423181	29424954	BraA010027980	0
A01	29425207	29425837	Downstream	29423181	29424954	BraA010027980	2026
A01	29598853	29599274	Promoter	29597682	29598544	BraA010028190	-309
A01	29772357	29772769	Exon	29772381	29775164	BraA010028380	2395
A01	29775360	29775851	Promoter	29772381	29775164	BraA010028380	-196
A01	29779129	29780146	Exon	29779792	29780865	BraA010028390	719
A01	29780826	29781075	Promoter	29779792	29780865	BraA010028390	0
A01	29781469	29781940	Promoter	29779792	29780865	BraA010028390	-604
A01	29782832	29783585	Promoter	29779792	29780865	BraA010028390	-1967
A01	29798270	29798683	Promoter	29796070	29797808	BraA010028400	-462
A01	29802542	29802784	Promoter	29801248	29802525	BraA010028410	-17
A01	29891261	29891731	Promoter	29889616	29891299	BraA010028500	0
A01	29929625	29929973	Promoter	29925267	29929393	BraA010028540	-232
A01	29940739	29940966	Promoter	29937655	29940684	BraA010028580	-55
A01	29945287	29945822	Exon	29945127	29947629	BraA010028590	160
A01	29989541	29989817	Promoter	29977957	29989423	BraA010028610	-118
A01	30018681	30018886	Promoter	30016817	30018690	BraA010028630	0
A01	562708	562987	Distal Intergenic	563817	564345	BraA010001220	1358
A01	30066454	30066869	Promoter	30068443	30074924	BraA010028680	-1574
A01	30088955	30090037	Promoter	30090009	30093502	BraA010028690	0
A01	30090485	30090702	Exon	30090009	30093502	BraA010028690	476
A01	30091391	30092739	Exon	30090009	30093502	BraA010028690	1382
A01	30093059	30093572	Promoter	30094211	30096573	BraA010028700	-639
A01	30093858	30094115	Promoter	30094211	30096573	BraA010028700	-96
A01	30148037	30148313	Promoter	30149016	30152768	BraA010028840	-703
A01	30157025	30157564	Promoter	30156086	30157329	BraA010028850	0
A01	30189001	30189439	Promoter	30189701	30191025	BraA010028870	-262
A01	30245382	30245608	Exon	30239079	30247796	BraA010028920	6303
A01	30247351	30248278	Exon	30254129	30254389	BraA010028930	6111
A01	30248418	30248994	Downstream	30254129	30254389	BraA010028930	5395
A01	30267263	30268134	Promoter	30265120	30265773	BraA010028960	-1490
A01	30277216	30277444	Promoter	30277560	30281833	BraA010028970	-116
A01	30279432	30280234	Exon	30277560	30281833	BraA010028970	1872
A01	30302567	30302776	Promoter	30302629	30307267	BraA010029000	0
A01	30352274	30353121	Promoter	30352469	30353032	BraA010029040	0
A01	30362267	30362780	Promoter	30363569	30365021	BraA010029060	-789
A01	30363789	30364029	Exon	30363569	30365021	BraA010029060	220
A01	30373691	30373993	Promoter	30373495	30373782	BraA010029080	0
A01	30403423	30403694	Promoter	30403745	30406200	BraA010029110	-51
A01	30491236	30493904	Promoter	30492402	30493207	BraA010029210	0
A01	30494700	30496075	Promoter	30492402	30493207	BraA010029210	-1493
A01	30577067	30577327	Promoter	30576645	30576980	BraA010029270	-87
A01	5698370	5698620	Distal Intergenic	5698777	5700009	BraA010011300	1389
A01	30694704	30695068	Promoter	30695135	30697283	BraA010029390	-67
A01	30697272	30697933	Exon	30695135	30697283	BraA010029390	2137
A01	30699868	30702809	Promoter	30700301	30702334	BraA010029400	0
A01	30706703	30707279	Promoter	30703012	30707107	BraA010029410	0
A01	30709021	30710332	Promoter	30703012	30707107	BraA010029410	-1914
A01	10233933	10234631	Distal Intergenic	10234855	10236027	BraA010019760	1396
A01	30744709	30755876	Promoter	30750518	30755231	BraA010029470	0
A01	30775363	30775612	Promoter	30775596	30777632	BraA010029490	0
A01	30804715	30805401	Intron	30802462	30807950	BraA010029510	2549
A01	30931207	30931413	Promoter	30928651	30931096	BraA010029610	-111
A01	30961748	30962303	Promoter	30962222	30962788	BraA010029650	0
A01	30962452	30962742	Exon	30962222	30962788	BraA010029650	230
A01	30963120	30963507	Promoter	30963666	30965554	BraA010029660	-159
A01	30965496	30967128	Exon	30963666	30965554	BraA010029660	1830
A01	30988645	30989337	Promoter	30989322	30990345	BraA010029720	0
A01	31009256	31010285	Promoter	31011255	31012809	BraA010029760	-970
A01	31025492	31026327	Exon	31023766	31026087	BraA010029780	1726
A01	31028852	31029220	Promoter	31026572	31029166	BraA010029790	0
A01	31029359	31029694	Promoter	31026572	31029166	BraA010029790	-193
A01	31045270	31046135	Promoter	31046003	31047545	BraA010029800	0
A01	31051728	31051970	Exon	31050699	31054158	BraA010029810	2188
A01	31054717	31055354	Promoter	31050699	31054158	BraA010029810	-559
A01	31102724	31103551	Promoter	31103136	31106605	BraA010029860	0
A01	14415955	14416785	Distal Intergenic	14417633	14418193	BraA010025450	1408
A01	31153665	31154189	Promoter	31155719	31159428	BraA010029910	-1530
A01	31155363	31155900	Promoter	31155719	31159428	BraA010029910	0
A01	31159320	31159576	Promoter	31160223	31160669	BraA010029920	-647
A01	31159876	31160900	Promoter	31160223	31160669	BraA010029920	0
A01	31161622	31161864	Downstream	31160223	31160669	BraA010029920	1399
A01	31166833	31167432	Promoter	31164996	31166677	BraA010029930	-156
A01	31177697	31178186	Exon	31178138	31181110	BraA010029940	2924
A01	31258082	31258386	Exon	31256352	31258965	BraA010030020	579
A01	31258895	31259676	Promoter	31256352	31258965	BraA010030020	0
A01	31294254	31294725	Promoter	31291005	31294405	BraA010030090	0
A01	31312815	31313515	Promoter	31310302	31312468	BraA010030120	-347
A01	31346032	31346501	Downstream	31344184	31345410	BraA010030150	1848
A01	31349995	31350325	Promoter	31350284	31351027	BraA010030160	0
A01	31350501	31351033	Exon	31350284	31351027	BraA010030160	217
A01	31461936	31462968	Promoter	31463245	31469350	BraA010030290	-277
A01	31464225	31464499	Exon	31463245	31469350	BraA010030290	980
A01	31469584	31471414	Promoter	31470654	31472683	BraA010030300	0
A01	31504726	31505514	Promoter	31502595	31503214	BraA010030360	-1512
A01	31508550	31509316	Exon	31508848	31511348	BraA010030370	2032
A01	31510365	31510703	Intron	31508848	31511348	BraA010030370	645
A01	31511276	31511807	Promoter	31508848	31511348	BraA010030370	0
A01	31519191	31519662	Downstream	31518278	31518661	BraA010030380	913
A01	31566440	31566823	Exon	31565626	31566901	BraA010030410	814
A01	31573029	31574120	Promoter	31570369	31573305	BraA010030420	0
A01	31579015	31579376	Exon	31576986	31580877	BraA010030430	1501
A01	31579830	31580480	Exon	31576986	31580877	BraA010030430	397
A01	31611073	31613215	Promoter	31611471	31612648	BraA010030490	0
A01	31631347	31633278	Promoter	31632076	31633073	BraA010030510	0
A01	31670464	31671163	Exon	31670557	31672085	BraA010030550	922
A01	31672331	31673075	Promoter	31670557	31672085	BraA010030550	-246
A01	31710256	31710574	Promoter	31709475	31709822	BraA010030620	-434
A01	31731274	31731816	Promoter	31731738	31733158	BraA010030660	0
A01	31745443	31745733	Promoter	31743238	31745456	BraA010030680	0
A01	31768770	31769322	Exon	31768633	31770745	BraA010030700	1423
A01	31837788	31839374	Exon	31839111	31839711	BraA010030760	337
A01	31839596	31840635	Promoter	31839111	31839711	BraA010030760	0
A01	31846711	31846947	Exon	31844879	31846736	BraA010030770	1832
A01	31856898	31858083	Promoter	31857659	31858066	BraA010030790	0
A01	31867959	31868162	Promoter	31864071	31867838	BraA010030800	-121
A01	31876027	31876562	Exon	31871454	31872452	BraA010030820	-3575
A01	31880841	31881625	Promoter	31875351	31881271	BraA010030830	0
A01	31923226	31923505	Promoter	31923408	31925431	BraA010030860	0
A01	31925378	31925756	Exon	31923408	31925431	BraA010030860	1970
A01	31950722	31950946	Downstream	31949599	31950639	BraA010030880	1123
A01	32000482	32000730	Promoter	32000789	32002352	BraA010030890	-59
A01	6286510	6286821	Distal Intergenic	6287058	6288272	BraA010012350	1451
A01	32098443	32098762	Exon	32097814	32099040	BraA010030950	278
A01	32098879	32099843	Promoter	32097814	32099040	BraA010030950	0
A01	32101025	32101518	Promoter	32097814	32099040	BraA010030950	-1985
A01	32106549	32107181	Exon	32105825	32108847	BraA010030960	1666
A01	32108450	32108809	Exon	32105825	32108847	BraA010030960	38
A01	32158548	32159219	Promoter	32158962	32160227	BraA010030980	0
A01	32170628	32171027	Promoter	32172100	32173353	BraA010030990	-1073
A01	32171240	32172114	Promoter	32172100	32173353	BraA010030990	0
A01	32173571	32174890	Promoter	32174423	32175664	BraA010031000	0
A01	32176435	32177231	Promoter	32177271	32182942	BraA010031010	-40
A01	32200653	32201131	Intron	32199847	32201889	BraA010031030	806
A01	32223157	32224177	Exon	32216146	32224752	BraA010031040	7011
A01	32224643	32224851	Exon	32216146	32224752	BraA010031040	8497
A01	5910449	5910864	Distal Intergenic	5911299	5912326	BraA010011680	1462
A01	32233185	32233918	Promoter	32231723	32233423	BraA010031050	0
A01	32269398	32270315	Promoter	32270260	32271229	BraA010031070	0
A01	32272072	32272792	Downstream	32270260	32271229	BraA010031070	1812
A01	32284583	32284783	Intron	32283777	32289764	BraA010031090	806
A01	32297991	32298434	Promoter	32298177	32301024	BraA010031100	0
A01	32314719	32314939	Exon	32314765	32315622	BraA010031130	683
A01	32315678	32315962	Promoter	32314765	32315622	BraA010031130	-56
A01	32323019	32323326	Promoter	32323756	32324583	BraA010031150	-430
A01	32351820	32352038	Promoter	32349395	32351869	BraA010031200	0
A01	32383286	32383562	Promoter	32380105	32382040	BraA010031240	-1246
A01	32391328	32391872	Promoter	32389503	32391166	BraA010031250	-162
A01	32402798	32403101	Promoter	32403104	32405525	BraA010031270	-3
A01	32408808	32409520	Promoter	32409289	32413169	BraA010031290	0
A01	13662989	13663940	Distal Intergenic	13664959	13665417	BraA010024540	1477
A01	32461545	32462023	Promoter	32463491	32465260	BraA010031310	-1468
A01	32468633	32469605	Promoter	32470974	32471360	BraA010031320	-1369
A01	32478723	32481013	Exon	32479687	32481069	BraA010031350	56
A01	32481194	32481522	Promoter	32479687	32481069	BraA010031350	-125
A01	32512370	32512911	Promoter	32513944	32515745	BraA010031380	-1033
A01	32513444	32519128	Promoter	32516646	32517101	BraA010031390	0
A01	32522470	32522797	Exon	32521973	32523584	BraA010031400	787
A01	32531157	32532025	Exon	32531642	32534567	BraA010031420	2542
A01	32532216	32532591	Exon	32531642	32534567	BraA010031420	1976
A01	32532805	32533013	Exon	32531642	32534567	BraA010031420	1554
A01	32534015	32535278	Promoter	32531642	32534567	BraA010031420	0
A01	32536185	32536630	Promoter	32531642	32534567	BraA010031420	-1618
A01	32540328	32540720	Downstream	32539492	32540298	BraA010031430	836
A01	32543325	32543724	Promoter	32541472	32543271	BraA010031440	-54
A01	32559235	32559438	Promoter	32560191	32561878	BraA010031490	-753
A01	32559577	32559924	Promoter	32560191	32561878	BraA010031490	-267
A01	32569633	32570074	Promoter	32563794	32569531	BraA010031510	-102
A01	32576606	32577034	Exon	32571452	32574047	BraA010031520	-2559
A01	32692348	32692560	Promoter	32690542	32692178	BraA010031640	-170
A01	32696783	32697133	Promoter	32695357	32696912	BraA010031660	0
A01	32697421	32697664	Promoter	32695357	32696912	BraA010031660	-509
A01	32708954	32709426	Promoter	32707487	32708996	BraA010031680	0
A01	32716341	32716651	Promoter	32710057	32716150	BraA010031690	-191
A01	32743255	32743460	Promoter	32743553	32745970	BraA010031740	-93
A01	32765004	32765212	Promoter	32764446	32764804	BraA010031770	-200
A01	32796059	32796516	Exon	32795510	32796703	BraA010031800	187
A01	32801540	32802129	Promoter	32800087	32800578	BraA010031810	-962
A01	32809342	32809586	Promoter	32809472	32810163	BraA010031820	0
A01	32852644	32853159	Downstream	32853193	32853931	BraA010031860	772
A01	32853382	32853736	Exon	32853193	32853931	BraA010031860	195
A01	32853861	32854210	Promoter	32853193	32853931	BraA010031860	0
A01	32917068	32917350	Promoter	32917132	32917789	BraA010031920	0
A01	32921125	32922301	Promoter	32921819	32922973	BraA010031940	0
A01	32937290	32937837	Promoter	32936317	32937391	BraA010031970	0
A01	32968167	32968500	Promoter	32964340	32967161	BraA010032020	-1006
A01	33000448	33001996	Promoter	33000580	33001212	BraA010032050	0
A01	33041223	33041954	Promoter	33039998	33040360	BraA010032070	-863
A01	33097168	33097548	Downstream	33095736	33096942	BraA010032130	1432
A01	33097691	33097954	Downstream	33098341	33099217	BraA010032140	1263
A01	33122754	33123122	Promoter	33121629	33122270	BraA010032170	-484
A01	33158742	33160095	Promoter	33156147	33158566	BraA010032190	-176
A01	33189417	33189721	Promoter	33187665	33188278	BraA010032220	-1139
A01	33240697	33241032	Promoter	33240808	33242708	BraA010032310	0
A01	33273051	33273339	Promoter	33273601	33275753	BraA010032340	-262
A01	33285110	33287390	Promoter	33285529	33286405	BraA010032350	0
A01	33330458	33330800	Exon	33330492	33331736	BraA010032390	936
A01	33330954	33331938	Promoter	33330492	33331736	BraA010032390	0
A01	33363337	33364052	Promoter	33362149	33363020	BraA010032440	-317
A01	33370820	33371253	Promoter	33371292	33373264	BraA010032450	-39
A01	33371802	33372091	Exon	33371292	33373264	BraA010032450	510
A01	33428306	33428645	Promoter	33427376	33427903	BraA010032530	-403
A01	33456648	33458623	Promoter	33458478	33461058	BraA010032580	0
A01	33461769	33462314	Exon	33461817	33462916	BraA010032590	602
A01	33462911	33463126	Promoter	33461817	33462916	BraA010032590	0
A01	33463340	33463603	Promoter	33461817	33462916	BraA010032590	-424
A01	33469427	33469949	Promoter	33470589	33471493	BraA010032610	-640
A01	33471384	33471665	Exon	33470589	33471493	BraA010032610	795
A01	33523880	33524336	Promoter	33524185	33524446	BraA010032660	0
A01	33329917	33330227	Distal Intergenic	33330492	33331736	BraA010032390	1509
A01	33551112	33551601	Exon	33548560	33551659	BraA010032690	58
A01	33563522	33563785	Promoter	33565363	33565829	BraA010032700	-1578
A01	33669529	33671099	Promoter	33669846	33670361	BraA010032870	0
A01	33673504	33674122	Promoter	33674459	33675372	BraA010032880	-337
A01	33674430	33675649	Promoter	33674459	33675372	BraA010032880	0
A01	33679940	33681113	Exon	33679901	33680386	BraA010032890	39
A01	33696891	33698552	Promoter	33696132	33697073	BraA010032930	0
A01	33699180	33701235	Promoter	33697644	33699467	BraA010032940	0
A01	33704166	33704403	Promoter	33702746	33704223	BraA010032950	0
A01	33730640	33730915	Exon	33727279	33731712	BraA010032970	797
A01	33750527	33751281	Promoter	33744791	33750277	BraA010032980	-250
A01	1350780	1351198	Distal Intergenic	1351653	1352737	BraA010002820	1539
A01	33795922	33796357	Promoter	33795829	33796050	BraA010033010	0
A01	33823825	33824029	Promoter	33819980	33822962	BraA010033070	-863
A01	33836909	33837564	Promoter	33839299	33843764	BraA010033100	-1735
A01	33842712	33843033	Intron	33839299	33843764	BraA010033100	3413
A01	33849092	33851402	Promoter	33849368	33849775	BraA010033110	0
A01	33857150	33857476	Promoter	33850500	33856368	BraA010033120	-782
A01	33861635	33861891	Exon	33858762	33862381	BraA010033130	490
A01	33862221	33862617	Promoter	33858762	33862381	BraA010033130	0
A01	33866997	33867545	Promoter	33867751	33869307	BraA010033140	-206
A01	33879306	33879763	Promoter	33879915	33882923	BraA010033160	-152
A01	33879917	33880317	Exon	33879915	33882923	BraA010033160	2
A01	33883887	33884722	Downstream	33888602	33888952	BraA010033170	-3880
A01	33907498	33907931	Promoter	33908199	33908951	BraA010033200	-268
A01	33926152	33926566	Promoter	33926640	33927167	BraA010033240	-74
A01	33926872	33927119	Exon	33926640	33927167	BraA010033240	232
A01	33989797	33990116	Promoter	33983164	33988651	BraA010033290	-1146
A01	33990953	33991663	Promoter	33991760	33992131	BraA010033300	-97
A01	33997131	33997433	Promoter	33997413	33999412	BraA010033320	0
A01	34022900	34023343	Promoter	34024595	34026019	BraA010033340	-1252
A01	34025046	34025339	Exon	34024595	34026019	BraA010033340	451
A01	34053770	34054097	Exon	34053952	34059312	BraA010033360	5215
A01	34087415	34088236	Intron	34086086	34098602	BraA010033390	10366
A01	34161781	34162414	Exon	34162148	34163641	BraA010033480	1227
A01	34163513	34164130	Promoter	34162148	34163641	BraA010033480	0
A01	34164999	34165230	Promoter	34162148	34163641	BraA010033480	-1358
A01	34209422	34211277	Exon	34208367	34209509	BraA010033520	1055
A01	34218462	34218704	Intron	34217266	34220445	BraA010033530	1741
A01	34220609	34220910	Promoter	34217266	34220445	BraA010033530	-164
A01	34234788	34235002	Promoter	34235023	34236343	BraA010033560	-21
A01	34282585	34282953	Promoter	34282608	34283123	BraA010033620	0
A01	34331007	34331316	Exon	34331073	34331675	BraA010033660	359
A01	34360499	34360732	Promoter	34361173	34362862	BraA010033690	-441
A01	34361608	34362009	Exon	34361173	34362862	BraA010033690	435
A01	34367243	34367548	Promoter	34369263	34370057	BraA010033700	-1715
A01	34391841	34392172	Promoter	34390762	34391757	BraA010033730	-84
A01	34393987	34394806	Promoter	34394713	34396751	BraA010033740	0
A01	34395633	34396021	Exon	34394713	34396751	BraA010033740	920
A01	34400427	34400759	Promoter	34399445	34400758	BraA010033760	0
A01	34407255	34407576	Exon	34406851	34408730	BraA010033770	404
A01	34408847	34409147	Downstream	34406851	34408730	BraA010033770	1996
A01	34418131	34418351	Promoter	34416270	34417944	BraA010033790	-187
A01	34418532	34420150	Promoter	34420669	34422863	BraA010033800	-519
A01	34420550	34420792	Promoter	34420669	34422863	BraA010033800	0
A01	34425077	34425284	Promoter	34423322	34425051	BraA010033810	-26
A01	34431030	34431307	Promoter	34428659	34431086	BraA010033830	0
A01	34432021	34432825	Promoter	34428659	34431086	BraA010033830	-935
A01	34468300	34469149	Exon	34466158	34469011	BraA010033870	2142
A01	34471648	34473372	Promoter	34472163	34472483	BraA010033890	0
A01	34510191	34510471	Intron	34509153	34511740	BraA010033990	1269
A01	34511268	34511784	Promoter	34509153	34511740	BraA010033990	0
A01	34512058	34512566	Promoter	34509153	34511740	BraA010033990	-318
A01	34588894	34589479	Promoter	34589433	34594365	BraA010034070	0
A01	34597190	34599704	Promoter	34598298	34598864	BraA010034090	0
A01	34599846	34600279	Promoter	34598298	34598864	BraA010034090	-982
A01	34669683	34669886	Exon	34668113	34669902	BraA010034180	16
A01	34677246	34677993	Promoter	34670182	34677302	BraA010034190	0
A01	34687958	34689968	Promoter	34688752	34689467	BraA010034220	0
A01	34736771	34737125	Promoter	34736256	34736894	BraA010034270	0
A01	34782908	34783260	Promoter	34784977	34786485	BraA010034330	-1717
A01	34783934	34784531	Promoter	34784977	34786485	BraA010034330	-446
A01	34793542	34793863	Promoter	34791069	34792881	BraA010034350	-661
A01	34794079	34794506	Exon	34793641	34795502	BraA010034360	996
A01	34794955	34795511	Promoter	34793641	34795502	BraA010034360	0
A01	34797242	34797754	Promoter	34793641	34795502	BraA010034360	-1740
A01	34800478	34800801	Promoter	34802630	34802959	BraA010034370	-1829
A01	34810299	34812177	Promoter	34811237	34811911	BraA010034410	0
A01	34812527	34812915	Downstream	34811237	34811911	BraA010034410	1290
A01	34819527	34819769	Promoter	34819789	34823330	BraA010034430	-20
A01	34852030	34852352	Promoter	34848607	34851479	BraA010034490	-551
A01	34950291	34951561	Promoter	34950966	34952300	BraA010034630	0
A01	34951908	34952764	Promoter	34952752	34959833	BraA010034640	0
A01	34952994	34953385	Exon	34952752	34959833	BraA010034640	242
A01	34956814	34957158	Exon	34952752	34959833	BraA010034640	4062
A01	34959456	34960125	Exon	34962432	34964690	BraA010034650	4565
A01	34960640	34961013	Downstream	34962432	34964690	BraA010034650	3677
A01	34992312	34992525	Promoter	34991399	34992376	BraA010034690	0
A01	35034614	35035972	Promoter	35035229	35036599	BraA010034760	0
A01	35050897	35052565	Promoter	35052046	35054906	BraA010034790	0
A01	35052824	35053075	Exon	35052046	35054906	BraA010034790	778
A01	35061204	35061406	Promoter	35057445	35061209	BraA010034800	0
A01	35063835	35064430	Exon	35062064	35065817	BraA010034810	1387
A01	35064740	35065154	Exon	35062064	35065817	BraA010034810	663
A01	35065612	35066906	Promoter	35062064	35065817	BraA010034810	0
A01	35072576	35073014	Promoter	35073784	35076489	BraA010034820	-770
A01	35073170	35073772	Promoter	35073784	35076489	BraA010034820	-12
A01	35076358	35076957	Exon	35073784	35076489	BraA010034820	2574
A01	35091837	35092265	Promoter	35093845	35095786	BraA010034850	-1580
A01	35093252	35093457	Promoter	35093845	35095786	BraA010034850	-388
A01	35094501	35094954	Exon	35093845	35095786	BraA010034850	656
A01	35095976	35096457	Downstream	35096669	35097913	BraA010034860	1456
A01	35097382	35098090	Promoter	35096669	35097913	BraA010034860	0
A01	35100744	35101168	Promoter	35098651	35100837	BraA010034870	0
A01	35107491	35107737	Promoter	35109128	35114182	BraA010034890	-1391
A01	35108583	35109321	Promoter	35109128	35114182	BraA010034890	0
A01	35156142	35160091	Promoter	35157504	35158901	BraA010034910	0
A01	35198688	35199435	Promoter	35199996	35200790	BraA010034990	-561
A01	35199731	35201279	Promoter	35199996	35200790	BraA010034990	0
A01	35208125	35208919	Promoter	35209107	35210762	BraA010035010	-188
A01	109587	109812	Distal Intergenic	107999	108316	BraA010000150	1588
A01	35251496	35252687	Exon	35251360	35252861	BraA010035090	174
A01	35252823	35253379	Promoter	35251360	35252861	BraA010035090	0
A01	35263748	35265255	Promoter	35263315	35263883	BraA010035100	0
A01	35267008	35267463	Promoter	35267847	35270631	BraA010035110	-384
A01	35270914	35272286	Promoter	35271150	35271470	BraA010035120	0
A01	35276436	35276689	Exon	35276677	35277377	BraA010035140	688
A01	35298080	35298522	Promoter	35296368	35298129	BraA010035170	0
A01	35330099	35332015	Promoter	35330270	35331523	BraA010035220	0
A01	12521080	12521317	Distal Intergenic	12522465	12522917	BraA010023040	1600
A01	35421460	35421667	Exon	35420785	35421828	BraA010035310	161
A01	35421787	35422223	Promoter	35420785	35421828	BraA010035310	0
A01	35432152	35433106	Promoter	35432564	35432959	BraA010035340	0
A01	35436042	35436662	Promoter	35436663	35439063	BraA010035360	-1
A01	35437205	35437433	Intron	35436663	35439063	BraA010035360	542
A01	35444107	35445367	Promoter	35441858	35444969	BraA010035380	0
A01	35481983	35482191	Promoter	35482968	35483150	BraA010035410	-777
A01	35482523	35482981	Promoter	35482968	35483150	BraA010035410	0
A01	35512949	35513558	Promoter	35513555	35516151	BraA010035450	0
A01	35528371	35529911	Exon	35528671	35530059	BraA010035460	148
A01	35530157	35530420	Promoter	35528671	35530059	BraA010035460	-98
A01	35575746	35576060	Intron	35567978	35573535	BraA010035480	-2211
A01	35592211	35592911	Exon	35591995	35593028	BraA010035500	117
A01	35605371	35605625	Promoter	35603287	35604834	BraA010035510	-537
A01	35606984	35607216	Promoter	35607868	35609069	BraA010035520	-652
A01	3264149	3264867	Distal Intergenic	3265144	3266469	BraA010007100	1602
A01	35251051	35251259	Distal Intergenic	35251360	35252861	BraA010035090	1602
A01	35621470	35622837	Promoter	35622088	35625932	BraA010035530	0
A01	35623441	35623750	Exon	35622088	35625932	BraA010035530	1353
A01	35624385	35624740	Exon	35622088	35625932	BraA010035530	2297
A01	35624978	35625195	Intron	35622088	35625932	BraA010035530	2890
A01	35658866	35659512	Promoter	35657305	35658877	BraA010035570	0
A01	35664975	35665674	Promoter	35663613	35664008	BraA010035590	-967
A01	35665842	35668299	Promoter	35665778	35667160	BraA010035600	0
A01	35668957	35669168	Promoter	35665778	35667160	BraA010035600	-1797
A01	35676259	35676596	Downstream	35677062	35677691	BraA010035630	1095
A01	35679188	35679732	Promoter	35677062	35677691	BraA010035630	-1497
A01	35696372	35696771	Promoter	35697471	35699724	BraA010035680	-700
A01	35699742	35700238	Exon	35700181	35700620	BraA010035690	382
A01	35700453	35701017	Promoter	35700181	35700620	BraA010035690	0
A01	35720274	35720511	Promoter	35721491	35722903	BraA010035710	-980
A01	35721295	35721659	Promoter	35721491	35722903	BraA010035710	0
A01	35727622	35728382	Promoter	35727932	35728585	BraA010035720	0
A01	35774620	35775173	Promoter	35773885	35774469	BraA010035830	-151
A01	35775519	35776060	Promoter	35773885	35774469	BraA010035830	-1050
A01	35802310	35802603	Promoter	35801068	35801456	BraA010035860	-854
A01	35819214	35819761	Intron	35816728	35821127	BraA010035890	1366
A01	35836392	35836806	Promoter	35836482	35838391	BraA010035900	0
A01	35846462	35849011	Promoter	35846714	35848213	BraA010035920	0
A01	35864818	35865176	Promoter	35856477	35864895	BraA010035930	0
A01	35871975	35872628	Promoter	35872044	35872435	BraA010035960	0
A01	35883227	35883990	Promoter	35883970	35886068	BraA010035990	0
A01	35885934	35886177	Promoter	35887273	35888145	BraA010036000	-1096
A01	35887608	35887912	Exon	35887273	35888145	BraA010036000	335
A01	35896621	35897081	Promoter	35893022	35896279	BraA010036010	-342
A01	35908432	35909210	Promoter	35903291	35908721	BraA010036030	0
A01	35920643	35920844	Promoter	35921664	35922803	BraA010036050	-820
A01	35930043	35930362	Promoter	35926380	35928805	BraA010036060	-1238
A01	35942161	35942473	Promoter	35931188	35941198	BraA010036070	-963
A01	35948195	35948939	Exon	35948713	35949858	BraA010036080	919
A01	35949367	35950421	Promoter	35948713	35949858	BraA010036080	0
A01	35950570	35950828	Promoter	35948713	35949858	BraA010036080	-712
A01	35967598	35968570	Promoter	35966503	35967857	BraA010036100	0
A01	35973483	35974305	Promoter	35972335	35973930	BraA010036120	0
A01	35992404	35994351	Exon	35993269	35995065	BraA010036150	714
A01	36008528	36008895	Promoter	36006334	36008050	BraA010036180	-478
A01	36011444	36011927	Promoter	36011919	36013056	BraA010036190	0
A01	36013217	36013595	Exon	36013339	36013761	BraA010036200	166
A01	36026586	36027514	Promoter	36018939	36024779	BraA010036220	-1807
A01	36029519	36029916	Promoter	36027024	36029685	BraA010036230	0
A01	36033811	36034198	Exon	36033930	36036399	BraA010036240	2201
A01	36054457	36055341	Promoter	36054782	36056857	BraA010036280	0
A01	36055453	36056542	Exon	36054782	36056857	BraA010036280	671
A01	36056791	36057880	Promoter	36057786	36061183	BraA010036290	0
A01	36062853	36063232	Exon	36062938	36063740	BraA010036300	508
A01	36063688	36063923	Promoter	36062938	36063740	BraA010036300	0
A01	36093106	36093553	Promoter	36090400	36093026	BraA010036350	-80
A01	42802225	42803275	Distal Intergenic	42803735	42804895	BraA010044620	1620
A01	36133596	36135288	Downstream	36138121	36140342	BraA010036390	5054
A01	36137641	36138766	Exon	36138121	36140342	BraA010036390	1576
A01	36139336	36141214	Promoter	36138121	36140342	BraA010036390	0
A01	36141719	36142906	Promoter	36138121	36140342	BraA010036390	-1377
A01	36165775	36166048	Exon	36165642	36167400	BraA010036420	1352
A01	36172403	36174064	Promoter	36171727	36172974	BraA010036430	0
A01	36175405	36175660	Promoter	36174275	36175396	BraA010036440	-9
A01	36234201	36234853	Promoter	36234885	36238226	BraA010036520	-32
A01	36235087	36235306	Exon	36234885	36238226	BraA010036520	202
A01	36246813	36247306	Promoter	36242160	36245582	BraA010036530	-1231
A01	36255094	36255721	Promoter	36252411	36255116	BraA010036560	0
A01	36277052	36278146	Promoter	36274247	36277718	BraA010036580	0
A01	36296740	36297308	Promoter	36297267	36298502	BraA010036620	0
A01	36297457	36297864	Exon	36297267	36298502	BraA010036620	190
A01	36320691	36321067	Downstream	36316034	36320090	BraA010036640	4657
A01	36359375	36360078	Promoter	36359810	36360352	BraA010036670	0
A01	36360285	36361018	Promoter	36360910	36363974	BraA010036680	0
A01	36364052	36364507	Promoter	36364613	36366466	BraA010036690	-106
A01	36364631	36364920	Exon	36364613	36366466	BraA010036690	18
A01	36368937	36369138	Exon	36367396	36369809	BraA010036700	671
A01	36369322	36369726	Exon	36367396	36369809	BraA010036700	83
A01	36370003	36370576	Promoter	36367396	36369809	BraA010036700	-194
A01	36392018	36392575	Promoter	36389260	36391379	BraA010036730	-639
A01	36392810	36396650	Promoter	36394425	36395615	BraA010036740	0
A01	36399498	36399911	Promoter	36400060	36401435	BraA010036760	-149
A01	36452120	36452541	Exon	36451661	36452047	BraA010036860	459
A01	36453170	36453423	Promoter	36452100	36453277	BraA010036870	0
A01	36460576	36461333	Promoter	36454125	36460609	BraA010036880	0
A01	36461600	36461892	Promoter	36454125	36460609	BraA010036880	-991
A01	36485398	36485626	Downstream	36486074	36486767	BraA010036910	1141
A01	36500552	36500928	Promoter	36501223	36501774	BraA010036930	-295
A01	36503357	36504166	Exon	36503936	36504775	BraA010036940	609
A01	36506475	36506737	Promoter	36503936	36504775	BraA010036940	-1700
A01	36507105	36508222	Exon	36507657	36508855	BraA010036950	633
A01	36508388	36509121	Promoter	36507657	36508855	BraA010036950	0
A01	36556233	36560829	Promoter	36556945	36557589	BraA010036990	0
A01	36561651	36562564	Promoter	36560393	36562196	BraA010037000	0
A01	36583801	36585492	Promoter	36583772	36584800	BraA010037020	0
A01	36587291	36587690	Promoter	36587654	36591104	BraA010037030	0
A01	36590728	36591059	Promoter	36591809	36592791	BraA010037040	-750
A01	36591432	36592157	Promoter	36591809	36592791	BraA010037040	0
A01	36593112	36593454	Downstream	36591809	36592791	BraA010037040	1303
A01	36595621	36596043	Promoter	36593522	36595651	BraA010037050	0
A01	36606047	36606618	Promoter	36604414	36605162	BraA010037070	-885
A01	36609467	36610299	Exon	36608923	36609536	BraA010037080	544
A01	36615436	36615660	Exon	36616423	36616940	BraA010037100	1280
A01	36625030	36625458	Promoter	36625509	36629847	BraA010037140	-51
A01	36643419	36643871	Exon	36643681	36644480	BraA010037160	609
A01	36644030	36644376	Exon	36643681	36644480	BraA010037160	104
A01	36701916	36702669	Promoter	36696732	36701948	BraA010037200	0
A01	36725927	36726186	Promoter	36723915	36724217	BraA010037220	-1710
A01	36732644	36732987	Exon	36732844	36733802	BraA010037230	815
A01	36733273	36733481	Exon	36732844	36733802	BraA010037230	321
A01	36733661	36734083	Promoter	36732844	36733802	BraA010037230	0
A01	36735576	36735888	Intron	36735327	36737140	BraA010037240	1252
A01	36737191	36737536	Promoter	36735327	36737140	BraA010037240	-51
A01	36774490	36774743	Promoter	36773214	36774728	BraA010037320	0
A01	36776885	36777144	Promoter	36775582	36776902	BraA010037330	0
A01	36808722	36809383	Promoter	36809086	36810135	BraA010037370	0
A01	36809562	36810165	Exon	36809086	36810135	BraA010037370	476
A01	36810369	36811046	Downstream	36809086	36810135	BraA010037370	1283
A01	36821473	36821702	Promoter	36821563	36823530	BraA010037400	0
A01	36876844	36877055	Intron	36873557	36879904	BraA010037480	2849
A01	36908567	36908853	Promoter	36907470	36908028	BraA010037510	-539
A01	36932793	36933428	Promoter	36932987	36934355	BraA010037530	0
A01	36934107	36935413	Exon	36934613	36935970	BraA010037540	557
A01	36935541	36936220	Promoter	36934613	36935970	BraA010037540	0
A01	36936900	36937433	Promoter	36934613	36935970	BraA010037540	-930
A01	36947238	36948096	Promoter	36940823	36947571	BraA010037550	0
A01	36948483	36948811	Exon	36948334	36950933	BraA010037560	149
A01	36955862	36956602	Promoter	36956095	36956953	BraA010037570	0
A01	36962261	36962753	Intron	36959059	36964603	BraA010037580	3202
A01	36963614	36964823	Exon	36965106	36965982	BraA010037590	1159
A01	36965020	36965350	Exon	36965106	36965982	BraA010037590	632
A01	36970390	36970840	Promoter	36966383	36970155	BraA010037600	-235
A01	36973489	36974205	Exon	36973442	36974710	BraA010037620	505
A01	36976324	36977340	Promoter	36977984	36978680	BraA010037630	-644
A01	36977490	36978076	Promoter	36977984	36978680	BraA010037630	0
A01	37016087	37016663	Promoter	37012940	37016042	BraA010037660	-45
A01	37016806	37017861	Promoter	37017492	37018406	BraA010037670	0
A01	37090928	37091288	Promoter	37092143	37093714	BraA010037780	-855
A01	37091774	37092163	Promoter	37092143	37093714	BraA010037780	0
A01	37092364	37092907	Exon	37092143	37093714	BraA010037780	221
A01	37099609	37100175	Promoter	37099837	37100435	BraA010037810	0
A01	37102531	37102766	Promoter	37100661	37101827	BraA010037820	-704
A01	37133465	37133978	Promoter	37132117	37133178	BraA010037890	-287
A01	37199914	37202442	Exon	37200410	37203527	BraA010037970	1085
A01	37202608	37202812	Exon	37200410	37203527	BraA010037970	715
A01	37203078	37203496	Exon	37200410	37203527	BraA010037970	31
A01	37203672	37205354	Promoter	37200410	37203527	BraA010037970	-145
A01	37206496	37206816	Promoter	37206868	37208015	BraA010037980	-52
A01	37209542	37209860	Promoter	37211405	37212748	BraA010037990	-1545
A01	37230868	37231090	Promoter	37231122	37232171	BraA010038050	-32
A01	37241538	37241744	Promoter	37239676	37241480	BraA010038070	-58
A01	37243724	37243982	Promoter	37243868	37246629	BraA010038080	0
A01	37247856	37248091	Promoter	37248193	37248856	BraA010038090	-102
A01	37270019	37270317	Promoter	37268731	37269888	BraA010038130	-131
A01	37293667	37293934	Promoter	37294150	37295141	BraA010038160	-216
A01	37294152	37295722	Exon	37294150	37295141	BraA010038160	2
A01	7221317	7221815	Distal Intergenic	7221948	7223462	BraA010014120	1647
A01	37372511	37373035	Promoter	37369995	37372583	BraA010038280	0
A01	37378786	37380980	Promoter	37380564	37381394	BraA010038330	0
A01	37382933	37383162	Promoter	37382579	37382893	BraA010038340	-40
A01	37383895	37384247	Promoter	37384589	37388062	BraA010038350	-342
A01	37388311	37388652	Exon	37388460	37390564	BraA010038360	1912
A01	37391316	37391976	Promoter	37388460	37390564	BraA010038360	-752
A01	37440608	37441420	Promoter	37440577	37441206	BraA010038430	0
A01	37445085	37445524	Promoter	37444334	37445141	BraA010038440	0
A01	37450269	37450473	Promoter	37451571	37452689	BraA010038460	-1098
A01	37456395	37456687	Downstream	37457500	37458222	BraA010038480	1535
A01	37457810	37458985	Promoter	37457500	37458222	BraA010038480	0
A01	37459425	37459883	Exon	37459065	37460023	BraA010038490	360
A01	37461328	37462003	Exon	37460675	37461337	BraA010038500	653
A01	37473535	37473836	Exon	37473341	37474752	BraA010038510	916
A01	37481215	37481869	Exon	37481133	37483865	BraA010038530	82
A01	37499847	37500255	Exon	37498820	37500870	BraA010038580	615
A01	37500738	37501010	Promoter	37498820	37500870	BraA010038580	0
A01	37501665	37502555	Promoter	37498820	37500870	BraA010038580	-795
A01	37502783	37503150	Promoter	37498820	37500870	BraA010038580	-1913
A01	37506337	37506699	Exon	37502108	37508172	BraA010038590	1473
A01	37527145	37527647	Promoter	37527819	37529942	BraA010038620	-172
A01	37533027	37533579	Promoter	37530542	37532533	BraA010038630	-494
A01	37539788	37540045	Promoter	37540100	37541763	BraA010038650	-55
A01	37544728	37545017	Exon	37544535	37545853	BraA010038670	193
A01	37546723	37548647	Promoter	37547324	37549261	BraA010038680	0
A01	37548917	37550387	Exon	37547324	37549261	BraA010038680	1593
A01	37551648	37553387	Promoter	37549684	37552114	BraA010038690	0
A01	37553697	37554272	Promoter	37549684	37552114	BraA010038690	-1583
A01	37554657	37555563	Exon	37555396	37557667	BraA010038700	2104
A01	37565726	37565987	Promoter	37563575	37565608	BraA010038720	-118
A01	37570518	37571297	Promoter	37570268	37570708	BraA010038750	0
A01	37582182	37582825	Promoter	37583364	37585056	BraA010038800	-539
A01	37638612	37638909	Promoter	37640247	37643014	BraA010038870	-1338
A01	37664082	37665744	Promoter	37664417	37666213	BraA010038890	0
A01	37680681	37681114	Promoter	37681039	37681346	BraA010038900	0
A01	37681379	37681984	Exon	37681039	37681346	BraA010038900	340
A01	37682534	37682833	Exon	37681823	37683835	BraA010038910	1002
A01	37683757	37685261	Promoter	37681823	37683835	BraA010038910	0
A01	37685733	37686353	Exon	37684576	37686667	BraA010038920	314
A01	37686743	37687699	Promoter	37687425	37689331	BraA010038930	0
A01	37722072	37723938	Promoter	37723505	37725469	BraA010038960	0
A01	37736256	37737316	Promoter	37737000	37739949	BraA010038970	0
A01	37737890	37738197	Exon	37737000	37739949	BraA010038970	890
A01	37738337	37740247	Exon	37737000	37739949	BraA010038970	1337
A01	37741720	37742521	Promoter	37742192	37742479	BraA010038990	0
A01	37748552	37748843	Intron	37747483	37755833	BraA010039000	1069
A01	37755036	37755958	Exon	37747483	37755833	BraA010039000	7553
A01	37795569	37795867	Promoter	37797408	37798510	BraA010039070	-1541
A01	37801657	37801927	Promoter	37801972	37803639	BraA010039080	-45
A01	37804317	37804539	Downstream	37804828	37806223	BraA010039090	1684
A01	37805297	37806634	Promoter	37804828	37806223	BraA010039090	0
A01	37806804	37808142	Promoter	37804828	37806223	BraA010039090	-581
A01	37822073	37822913	Downstream	37830073	37831409	BraA010039110	-7160
A01	37829519	37829966	Promoter	37830073	37831409	BraA010039110	-107
A01	37830553	37830895	Exon	37830073	37831409	BraA010039110	480
A01	37831297	37831626	Exon	37830073	37831409	BraA010039110	1224
A01	37832029	37832274	Downstream	37832431	37833113	BraA010039120	839
A01	37835938	37836906	Promoter	37836398	37837318	BraA010039140	0
A01	37841262	37841985	Promoter	37841524	37842435	BraA010039160	0
A01	37855433	37855831	Promoter	37856066	37858270	BraA010039200	-235
A01	37858410	37861366	Promoter	37858830	37861157	BraA010039210	0
A01	37871991	37872246	Promoter	37870153	37871469	BraA010039230	-522
A01	37872419	37872723	Promoter	37870153	37871469	BraA010039230	-950
A01	37877872	37878291	Promoter	37873802	37877796	BraA010039240	-76
A01	37959244	37959566	Promoter	37960123	37961910	BraA010039360	-557
A01	38025853	38026199	Exon	38025359	38028276	BraA010039440	494
A01	38032125	38032683	Exon	38032658	38036958	BraA010039450	4275
[truncated: 24,667 more rows]

## Sheet: Table S4
Supplemental Table S4. Annotation of ATAC-seq peaks in D of Brassica rapa.
Chromosome	Start	End	Annotation	GeneStart	GeneEnd	GeneId	Distance To TSS
A01	33046254	33046570	Distal Intergenic	33046617	33047073	BraA010032080	503
A01	29700	30731	Promoter	30281	31129	BraA010000040	0
A01	30905	31295	Exon	30281	31129	BraA010000040	624
A01	50685	50898	Promoter	52353	67722	BraA010000080	-1455
A01	51104	51478	Promoter	52353	67722	BraA010000080	-875
A01	51836	52046	Promoter	52353	67722	BraA010000080	-307
A01	70758	71175	Exon	70278	71543	BraA010000100	368
A01	102682	103278	Promoter	102390	102686	BraA010000140	0
A01	107808	108410	Promoter	107999	108316	BraA010000150	0
A01	116973	117240	Promoter	114150	117050	BraA010000170	0
A01	160042	160242	Promoter	160396	164936	BraA010000260	-154
A01	165205	166375	Exon	165856	167122	BraA010000270	747
A01	185278	185653	Promoter	184274	184995	BraA010000320	-283
A01	187917	188358	Promoter	188225	188896	BraA010000340	0
A01	188566	188777	Exon	188225	188896	BraA010000340	341
A01	192573	192991	Exon	189683	190111	BraA010000350	-2462
A01	199919	201541	Promoter	201293	202207	BraA010000380	0
A01	205047	206016	Promoter	204610	205002	BraA010000400	-45
A01	208301	208843	Promoter	208869	213312	BraA010000410	-26
A01	212496	212718	Promoter	214316	214660	BraA010000420	-1598
A01	213334	214085	Promoter	214316	214660	BraA010000420	-231
A01	223844	224540	Promoter	225971	229555	BraA010000440	-1431
A01	226972	227355	Exon	225971	229555	BraA010000440	1001
A01	269552	270081	Promoter	266762	269496	BraA010000490	-56
A01	270414	270623	Promoter	270750	272445	BraA010000500	-127
A01	273744	273984	Promoter	273169	273690	BraA010000520	-54
A01	292792	293095	Promoter	293077	295216	BraA010000600	0
A01	305619	305923	Promoter	305815	308001	BraA010000640	0
A01	308392	308767	Downstream	305815	308001	BraA010000640	2577
A01	348407	348889	Promoter	346377	348433	BraA010000720	0
A01	378111	378880	Promoter	375551	378116	BraA010000760	0
A01	383368	383766	Promoter	382441	383439	BraA010000780	0
A01	387991	388481	Exon	387038	388420	BraA010000790	953
A01	388623	389378	Promoter	389614	391371	BraA010000800	-236
A01	391611	391922	Promoter	392197	393723	BraA010000810	-275
A01	393958	394374	Promoter	394346	394885	BraA010000820	0
A01	394563	394852	Exon	394346	394885	BraA010000820	217
A01	396189	396485	Exon	395446	396769	BraA010000830	284
A01	396795	397320	Promoter	395446	396769	BraA010000830	-26
A01	400309	400765	Promoter	398291	400291	BraA010000840	-18
A01	424087	424572	Promoter	426039	427967	BraA010000890	-1467
A01	425319	426189	Promoter	426039	427967	BraA010000890	0
A01	427563	429823	Promoter	429091	429966	BraA010000900	0
A01	444750	445608	Promoter	442789	444549	BraA010000950	-201
A01	445941	446850	Promoter	445400	446058	BraA010000960	0
A01	447060	447786	Exon	447455	447868	BraA010000980	82
A01	460861	463277	Promoter	461709	462836	BraA010001010	0
A01	463443	463756	Promoter	461709	462836	BraA010001010	-607
A01	463946	464763	Promoter	461709	462836	BraA010001010	-1110
A01	465751	466188	Promoter	466593	467746	BraA010001020	-405
A01	467144	467678	Exon	466593	467746	BraA010001020	551
A01	471713	471918	Promoter	472138	472695	BraA010001040	-220
A01	523245	523453	Promoter	523479	525906	BraA010001150	-26
A01	527906	528190	Promoter	526530	527675	BraA010001160	-231
A01	558566	558772	Promoter	558739	559391	BraA010001210	0
A01	559289	559526	Exon	558739	559391	BraA010001210	550
A01	565288	565522	Promoter	563817	564345	BraA010001220	-943
A01	565806	566215	Promoter	563817	564345	BraA010001220	-1461
A01	612442	613390	Promoter	608719	610996	BraA010001270	-1446
A01	629854	630702	Promoter	631135	632869	BraA010001290	-433
A01	633038	634746	Promoter	633727	634467	BraA010001300	0
A01	637712	638410	Exon	638390	640045	BraA010001310	1635
A01	640845	642501	Promoter	641784	644239	BraA010001320	0
A01	644816	645166	Downstream	646250	647851	BraA010001330	2685
A01	646170	646450	Exon	646250	647851	BraA010001330	1401
A01	647860	648138	Promoter	646250	647851	BraA010001330	-9
A01	659572	659849	Exon	659761	660796	BraA010001350	947
A01	686915	687145	Exon	686771	688094	BraA010001420	949
A01	703652	703990	Promoter	703978	710264	BraA010001460	0
A01	711712	712722	Promoter	712010	712714	BraA010001470	0
A01	742287	743095	Exon	741574	743292	BraA010001560	197
A01	765285	765555	Promoter	763081	765174	BraA010001590	-111
A01	773343	773782	Promoter	774599	776600	BraA010001600	-817
A01	790526	791699	Exon	791660	792384	BraA010001630	685
A01	792236	792473	Promoter	791660	792384	BraA010001630	0
A01	792624	793204	Promoter	791660	792384	BraA010001630	-240
A01	798873	799098	Promoter	799048	801365	BraA010001670	0
A01	805513	807418	Promoter	806037	807085	BraA010001690	0
A01	807541	807844	Promoter	806037	807085	BraA010001690	-456
A01	823439	825296	Exon	823152	825525	BraA010001700	287
A01	833235	835270	Promoter	831753	833973	BraA010001720	0
A01	850361	851248	Promoter	852772	855695	BraA010001750	-1524
A01	853487	854148	Exon	852772	855695	BraA010001750	715
A01	855595	855876	Exon	852772	855695	BraA010001750	2823
A01	870301	870536	Promoter	868531	869378	BraA010001770	-923
A01	874176	874406	Exon	874048	875759	BraA010001780	128
A01	877775	878027	Exon	877896	878932	BraA010001790	905
A01	878255	878541	Exon	877896	878932	BraA010001790	391
A01	878659	878985	Promoter	877896	878932	BraA010001790	0
A01	888925	889301	Promoter	885964	888894	BraA010001820	-31
A01	893912	894643	Exon	893589	894592	BraA010001830	323
A01	914796	915069	Promoter	911037	913470	BraA010001890	-1326
A01	978988	979957	Promoter	979364	979891	BraA010002060	0
A01	980124	980352	Downstream	979364	979891	BraA010002060	760
A01	984814	985935	Exon	982325	984706	BraA010002070	2489
A01	1010196	1010431	Promoter	1009026	1010128	BraA010002110	-68
A01	1011774	1013998	Promoter	1012523	1013614	BraA010002120	0
A01	1014171	1014429	Promoter	1014853	1015755	BraA010002130	-424
A01	1020182	1020567	Promoter	1020653	1021968	BraA010002150	-86
A01	1021787	1022786	Promoter	1023296	1024681	BraA010002160	-510
A01	1031572	1032588	Promoter	1030738	1032178	BraA010002190	0
A01	1053589	1054077	Promoter	1055576	1057297	BraA010002210	-1499
A01	1054749	1054951	Promoter	1055576	1057297	BraA010002210	-625
A01	1063952	1064860	Promoter	1062058	1063524	BraA010002230	-428
A01	1074528	1075072	Exon	1074237	1075904	BraA010002250	291
A01	1075329	1076535	Promoter	1076224	1077431	BraA010002260	0
A01	1078729	1079025	Promoter	1079385	1081334	BraA010002270	-360
A01	1081223	1081771	Exon	1079385	1081334	BraA010002270	1838
A01	1081912	1082530	Downstream	1079385	1081334	BraA010002270	2527
A01	1152397	1152614	Promoter	1153038	1155591	BraA010002400	-424
A01	1194396	1194737	Downstream	1193553	1193909	BraA010002490	843
A01	1196064	1196388	Promoter	1197587	1201633	BraA010002500	-1199
A01	1196722	1197551	Promoter	1197587	1201633	BraA010002500	-36
A01	1198950	1199361	Exon	1197587	1201633	BraA010002500	1363
A01	1200555	1202110	Promoter	1203742	1207292	BraA010002510	-1632
A01	1207368	1207661	Promoter	1207737	1211427	BraA010002520	-76
A01	1224180	1224528	Promoter	1220756	1223381	BraA010002540	-799
A01	1225046	1225335	Promoter	1226135	1226910	BraA010002550	-800
A01	1225970	1226191	Promoter	1226135	1226910	BraA010002550	0
A01	1226641	1226952	Exon	1226135	1226910	BraA010002550	506
A01	1227318	1227540	Exon	1227461	1228216	BraA010002560	676
A01	1243944	1244881	Promoter	1240336	1244087	BraA010002580	0
A01	1247330	1248044	Promoter	1247387	1251262	BraA010002600	0
A01	1250771	1250979	Exon	1247387	1251262	BraA010002600	3384
A01	1251149	1251563	Exon	1247387	1251262	BraA010002600	3762
A01	10605532	10605937	Distal Intergenic	10606134	10606537	BraA010020380	600
A01	1279664	1281496	Promoter	1279544	1280851	BraA010002650	0
A01	1322016	1323771	Promoter	1322514	1322993	BraA010002730	0
A01	1325319	1326483	Promoter	1325710	1326564	BraA010002740	0
A01	1328087	1329427	Promoter	1328601	1330086	BraA010002750	0
A01	1329628	1330344	Exon	1328601	1330086	BraA010002750	1027
A01	1339231	1339633	Promoter	1337754	1339084	BraA010002800	-147
A01	1341250	1341603	Promoter	1343430	1346068	BraA010002810	-1827
A01	1341856	1342623	Promoter	1343430	1346068	BraA010002810	-807
A01	1365897	1366527	Promoter	1363170	1366021	BraA010002840	0
A01	1369895	1370173	Promoter	1367328	1369750	BraA010002850	-145
A01	1370661	1371574	Promoter	1371325	1372734	BraA010002860	0
A01	1376640	1377159	Promoter	1373158	1376060	BraA010002870	-580
A01	1381045	1381984	Promoter	1382330	1386821	BraA010002890	-346
A01	1395833	1396262	Promoter	1396164	1402748	BraA010002910	0
A01	1414376	1415121	Promoter	1414749	1417563	BraA010002960	0
A01	1417940	1419238	Promoter	1418290	1419066	BraA010002970	0
A01	1422505	1423124	Promoter	1420667	1422534	BraA010002980	0
A01	1445619	1445859	Promoter	1443371	1445430	BraA010003050	-189
A01	1456055	1456993	Promoter	1455062	1456465	BraA010003080	0
A01	32920068	32920364	Distal Intergenic	32920494	32920975	BraA010031930	611
A01	1476651	1476880	Promoter	1473547	1475804	BraA010003130	-847
A01	1480430	1480891	Promoter	1480703	1483903	BraA010003150	0
A01	1501293	1502971	Promoter	1495416	1502009	BraA010003200	0
A01	1504891	1505397	Promoter	1505288	1507471	BraA010003220	0
A01	1512510	1512720	Promoter	1512716	1513141	BraA010003250	0
A01	1529110	1529320	Exon	1527545	1531091	BraA010003280	1771
A01	1537663	1537901	Promoter	1537934	1540447	BraA010003290	-33
A01	1570639	1570858	Exon	1570628	1573360	BraA010003340	11
A01	1573523	1574420	Downstream	1570628	1573360	BraA010003340	2895
A01	1584898	1585293	Exon	1584030	1585335	BraA010003370	42
A01	1616562	1617457	Promoter	1616615	1616953	BraA010003460	0
A01	1617754	1618088	Promoter	1616991	1617472	BraA010003470	-282
A01	1618327	1619609	Promoter	1616991	1617472	BraA010003470	-855
A01	1620064	1621011	Promoter	1619524	1620797	BraA010003480	0
A01	1626440	1626910	Promoter	1628134	1630663	BraA010003490	-1224
A01	1660518	1660900	Promoter	1661214	1661546	BraA010003540	-314
A01	1666344	1666780	Promoter	1663874	1665727	BraA010003550	-617
A01	1667133	1667437	Promoter	1663874	1665727	BraA010003550	-1406
A01	1678106	1678455	Exon	1677394	1678447	BraA010003580	712
A01	1678611	1679807	Downstream	1680321	1680956	BraA010003590	1149
A01	1688871	1689417	Promoter	1687217	1688801	BraA010003600	-70
A01	1694361	1695013	Exon	1693887	1696188	BraA010003610	474
A01	1697943	1698260	Exon	1697016	1699022	BraA010003620	762
A01	1714320	1715090	Promoter	1714328	1714846	BraA010003660	0
A01	1721867	1722644	Promoter	1722301	1727971	BraA010003690	0
A01	1731247	1731671	Promoter	1730947	1731225	BraA010003710	-22
A01	1733652	1734148	Promoter	1733228	1733545	BraA010003720	-107
A01	1734980	1735341	Promoter	1733228	1733545	BraA010003720	-1435
A01	1739235	1740261	Promoter	1739725	1740039	BraA010003730	0
A01	1740881	1741099	Promoter	1739725	1740039	BraA010003730	-842
A01	1751190	1751791	Promoter	1751522	1751845	BraA010003740	0
A01	1751966	1752634	Exon	1751522	1751845	BraA010003740	444
A01	1760776	1760991	Promoter	1761499	1763166	BraA010003770	-508
A01	1763272	1763592	Promoter	1763597	1764680	BraA010003780	-5
A01	1764952	1765326	Promoter	1765381	1766236	BraA010003790	-55
A01	1775030	1775281	Promoter	1775652	1780340	BraA010003810	-371
A01	1780028	1780240	Promoter	1780647	1781723	BraA010003820	-407
A01	1785905	1788047	Promoter	1785508	1786571	BraA010003840	0
A01	1792543	1793295	Promoter	1793148	1795564	BraA010003870	0
A01	1805956	1806545	Promoter	1806014	1806646	BraA010003900	0
A01	1806930	1807293	Promoter	1807687	1808668	BraA010003910	-394
A01	1807408	1807831	Promoter	1807687	1808668	BraA010003910	0
A01	1817779	1818227	Exon	1818106	1818570	BraA010003920	343
A01	1845760	1847155	Promoter	1844102	1845347	BraA010003960	-413
A01	1848339	1848562	Promoter	1847013	1848456	BraA010003970	0
A01	1862190	1863376	Promoter	1862389	1865357	BraA010004000	0
A01	1863562	1864108	Exon	1862389	1865357	BraA010004000	1173
A01	1925740	1926464	Promoter	1925449	1926140	BraA010004160	0
A01	1943341	1943626	Exon	1939729	1943789	BraA010004210	163
A01	1954926	1955388	Promoter	1952021	1954863	BraA010004230	-63
A01	1964219	1964758	Promoter	1964579	1966971	BraA010004260	0
A01	1966039	1967325	Promoter	1967798	1968660	BraA010004270	-473
A01	1967478	1968173	Promoter	1967798	1968660	BraA010004270	0
A01	1971010	1971828	Promoter	1971345	1973920	BraA010004280	0
A01	1975317	1975574	Promoter	1975527	1976295	BraA010004290	0
A01	2000052	2001167	Promoter	2001524	2006746	BraA010004350	-357
A01	2023791	2024425	Promoter	2019877	2024015	BraA010004390	0
A01	2035280	2035937	Promoter	2035899	2037902	BraA010004420	0
A01	2040517	2040858	Promoter	2038388	2040310	BraA010004430	-207
A01	2043807	2044051	Promoter	2044038	2045515	BraA010004440	0
A01	2047600	2048435	Exon	2046496	2048496	BraA010004450	1104
A01	2059638	2060023	Exon	2060016	2062145	BraA010004470	2122
A01	2066094	2066770	Promoter	2063719	2066071	BraA010004480	-23
A01	2075513	2075878	Promoter	2073592	2075609	BraA010004500	0
A01	2161199	2161497	Promoter	2161439	2161909	BraA010004690	0
A01	2161766	2162607	Exon	2161439	2161909	BraA010004690	327
A01	2221164	2221707	Exon	2219015	2221854	BraA010004840	147
A01	2222062	2223137	Promoter	2223315	2226366	BraA010004850	-178
A01	2242880	2243465	Promoter	2243324	2245310	BraA010004910	0
A01	2260708	2260923	Promoter	2260851	2262376	BraA010004950	0
A01	2279112	2279617	Promoter	2279886	2284703	BraA010004990	-269
A01	2336958	2337738	Promoter	2337453	2341696	BraA010005120	0
A01	2341874	2342567	Exon	2342429	2346854	BraA010005130	4287
A01	2346848	2347483	Promoter	2342429	2346854	BraA010005130	0
A01	2347707	2348550	Promoter	2342429	2346854	BraA010005130	-853
A01	2351543	2352532	Promoter	2348963	2351876	BraA010005140	0
A01	2365752	2366466	Promoter	2366301	2366735	BraA010005160	0
A01	2367573	2368126	Downstream	2366301	2366735	BraA010005160	1272
A01	2377361	2377581	Promoter	2377627	2381911	BraA010005190	-46
A01	2380222	2380924	Exon	2377627	2381911	BraA010005190	2595
A01	2381535	2381991	Exon	2382573	2384123	BraA010005200	2132
A01	2382158	2382565	Downstream	2382573	2384123	BraA010005200	1558
A01	2384335	2384659	Promoter	2382573	2384123	BraA010005200	-212
A01	2443788	2444548	Promoter	2440199	2443918	BraA010005360	0
A01	2465134	2465385	Exon	2465067	2465558	BraA010005400	173
A01	2519784	2520143	Promoter	2518843	2519532	BraA010005480	-252
A01	2520385	2520727	Promoter	2518843	2519532	BraA010005480	-853
A01	2573497	2574452	Promoter	2571202	2574306	BraA010005560	0
A01	2604292	2604744	Promoter	2601554	2604179	BraA010005620	-113
A01	2701009	2701239	Promoter	2701639	2704137	BraA010005810	-400
A01	2713204	2713456	Promoter	2713466	2714845	BraA010005840	-10
A01	2721563	2722440	Exon	2719855	2722143	BraA010005850	1708
A01	2738159	2739591	Promoter	2739482	2744367	BraA010005900	0
A01	2741122	2741601	Exon	2739482	2744367	BraA010005900	1640
A01	2743057	2743698	Exon	2744881	2746378	BraA010005910	2680
A01	2743964	2745851	Exon	2744881	2746378	BraA010005910	527
A01	2746463	2746778	Promoter	2744881	2746378	BraA010005910	-85
A01	2758240	2758641	Promoter	2755632	2758200	BraA010005940	-40
A01	2759120	2759435	Promoter	2759308	2760750	BraA010005950	0
A01	2759895	2760122	Exon	2759308	2760750	BraA010005950	587
A01	2760539	2761137	Exon	2759308	2760750	BraA010005950	1231
A01	2769859	2770115	Promoter	2766969	2769420	BraA010005970	-439
A01	29178899	29179260	Distal Intergenic	29179495	29179914	BraA010027700	654
A01	2779212	2779606	Promoter	2777975	2779262	BraA010005990	0
A01	2782416	2782816	Exon	2780955	2781444	BraA010006000	1461
A01	2783920	2784212	Exon	2782443	2784326	BraA010006010	114
A01	2784612	2784829	Promoter	2782443	2784326	BraA010006010	-286
A01	2794539	2794740	Exon	2792546	2794815	BraA010006030	75
A01	2808519	2808783	Promoter	2809316	2814700	BraA010006080	-533
A01	2818930	2819261	Promoter	2814986	2818779	BraA010006090	-151
A01	2837727	2837948	Promoter	2837938	2840182	BraA010006160	0
A01	2843267	2843485	Promoter	2841160	2843392	BraA010006170	0
A01	2851152	2851507	Promoter	2849419	2851437	BraA010006190	0
A01	2854710	2855032	Promoter	2852641	2854682	BraA010006200	-28
A01	2857408	2861406	Promoter	2858704	2859315	BraA010006210	0
A01	2872068	2872301	Promoter	2872480	2874863	BraA010006230	-179
A01	2875403	2875684	Exon	2875500	2875824	BraA010006240	140
A01	2875926	2876463	Promoter	2875500	2875824	BraA010006240	-102
A01	2876718	2877259	Promoter	2875500	2875824	BraA010006240	-894
A01	2877569	2877846	Promoter	2875500	2875824	BraA010006240	-1745
A01	2922331	2922961	Exon	2920586	2922465	BraA010006290	1745
A01	2923139	2924393	Promoter	2926069	2931220	BraA010006300	-1676
A01	2935863	2936735	Promoter	2936988	2937665	BraA010006310	-253
A01	2937120	2937321	Exon	2936988	2937665	BraA010006310	132
A01	2952428	2952734	Promoter	2943941	2952393	BraA010006340	-35
A01	2952893	2953116	Promoter	2943941	2952393	BraA010006340	-500
A01	2985406	2985716	Promoter	2983144	2985393	BraA010006420	-13
A01	2986289	2987098	Promoter	2987570	2989471	BraA010006430	-472
A01	2991709	2991910	Promoter	2989950	2991682	BraA010006440	-27
A01	3003481	3003777	Promoter	3003737	3005027	BraA010006480	0
A01	3032580	3032934	Exon	3032845	3033192	BraA010006540	258
A01	3033105	3033546	Promoter	3032845	3033192	BraA010006540	0
A01	3048020	3048372	Downstream	3040990	3047721	BraA010006550	7030
A01	3056947	3057570	Promoter	3048948	3056803	BraA010006560	-144
A01	3067021	3067577	Promoter	3067380	3068760	BraA010006600	0
A01	3076623	3077120	Promoter	3074075	3076161	BraA010006620	-462
A01	3119082	3119325	Promoter	3117212	3118288	BraA010006750	-794
A01	3131087	3131480	Promoter	3129881	3131025	BraA010006780	-62
A01	3189871	3190882	Promoter	3187877	3190314	BraA010006900	0
A01	3191718	3191968	Exon	3191426	3192744	BraA010006910	292
A01	3197890	3198546	Promoter	3194238	3196223	BraA010006920	-1667
A01	3245251	3245847	Promoter	3243470	3245350	BraA010007070	0
A01	3265252	3265453	Exon	3265144	3266469	BraA010007100	1016
A01	3266042	3267635	Promoter	3265144	3266469	BraA010007100	0
A01	3294837	3295287	Promoter	3295493	3298211	BraA010007160	-206
A01	3324503	3325213	Promoter	3322099	3324694	BraA010007260	0
A01	3347988	3348486	Promoter	3345686	3347854	BraA010007280	-134
A01	3376685	3377165	Promoter	3374249	3375283	BraA010007340	-1402
A01	3378946	3379208	Promoter	3379692	3381164	BraA010007350	-484
A01	3380949	3381391	Exon	3381796	3382232	BraA010007360	841
A01	3389476	3390545	Promoter	3388517	3389428	BraA010007400	-48
A01	3397457	3397941	Promoter	3392036	3397543	BraA010007410	0
A01	3398139	3398382	Promoter	3392036	3397543	BraA010007410	-596
A01	3413231	3413636	Intron	3412326	3415388	BraA010007460	905
A01	3421200	3422686	Promoter	3421956	3422263	BraA010007480	0
A01	3433151	3433942	Promoter	3432727	3433029	BraA010007540	-122
A01	3478177	3480668	Promoter	3478717	3480006	BraA010007650	0
A01	3489129	3489592	Promoter	3485869	3487253	BraA010007680	-1876
A01	3491059	3491346	Promoter	3491605	3492270	BraA010007690	-259
A01	3492452	3492663	Downstream	3491605	3492270	BraA010007690	847
A01	3514299	3514578	Exon	3514558	3517432	BraA010007740	2854
A01	3565768	3566052	Promoter	3567622	3569184	BraA010007820	-1570
A01	3592509	3592808	Promoter	3593046	3596218	BraA010007860	-238
A01	3596472	3596672	Downstream	3593046	3596218	BraA010007860	3426
A01	3612214	3613701	Promoter	3612834	3617276	BraA010007870	0
A01	3614101	3615170	Exon	3612834	3617276	BraA010007870	1267
A01	3615952	3617951	Exon	3618763	3619251	BraA010007880	1300
A01	3619818	3620086	Promoter	3618763	3619251	BraA010007880	-567
A01	3698632	3699127	Exon	3697148	3698443	BraA010008000	1484
A01	3724198	3724947	Exon	3721472	3722745	BraA010008060	2726
A01	3822576	3822782	Promoter	3822859	3824739	BraA010008260	-77
A01	3826095	3826381	Exon	3825608	3827284	BraA010008270	487
A01	3826591	3826936	Exon	3825608	3827284	BraA010008270	983
A01	3867200	3867468	Promoter	3867451	3869076	BraA010008330	0
A01	3881856	3882092	Promoter	3883200	3884549	BraA010008360	-1108
A01	3928345	3928647	Promoter	3928695	3930303	BraA010008480	-48
A01	3935882	3936664	Promoter	3932789	3936224	BraA010008500	0
A01	3955654	3956560	Promoter	3956124	3958011	BraA010008570	0
A01	3957421	3957628	Promoter	3958682	3960068	BraA010008580	-1054
A01	3958014	3958703	Promoter	3958682	3960068	BraA010008580	0
A01	3962035	3962548	Promoter	3960540	3962027	BraA010008590	-8
A01	3992888	3993418	Exon	3993428	3994118	BraA010008660	700
A01	4002101	4002947	Promoter	3999992	4001950	BraA010008680	-151
A01	4003677	4004297	Promoter	3999992	4001950	BraA010008680	-1727
A01	4006330	4006703	Promoter	4008418	4010881	BraA010008690	-1715
A01	4006915	4007787	Promoter	4008418	4010881	BraA010008690	-631
A01	4008150	4009112	Promoter	4008418	4010881	BraA010008690	0
A01	4009630	4011331	Exon	4008418	4010881	BraA010008690	1212
A01	4076128	4077763	Promoter	4076489	4077574	BraA010008760	0
A01	4077982	4078187	Downstream	4076489	4077574	BraA010008760	1493
A01	4085509	4085913	Promoter	4084159	4085316	BraA010008780	-193
A01	4094311	4095603	Exon	4094288	4095904	BraA010008790	301
A01	4161010	4161304	Promoter	4162655	4163951	BraA010008830	-1351
A01	4161831	4162378	Promoter	4162655	4163951	BraA010008830	-277
A01	4169872	4170087	Intron	4164588	4172724	BraA010008840	2637
A01	4209943	4210269	Promoter	4208083	4209308	BraA010008920	-635
A01	4210466	4210707	Promoter	4208083	4209308	BraA010008920	-1158
A01	4235407	4235716	Exon	4233652	4236057	BraA010008980	341
A01	4291643	4291872	Promoter	4292287	4293691	BraA010009090	-415
A01	4303297	4303532	Promoter	4304726	4305528	BraA010009110	-1194
A01	4304259	4304754	Promoter	4304726	4305528	BraA010009110	0
A01	4307194	4307432	Promoter	4305906	4307184	BraA010009120	-10
A01	4340038	4340484	Intron	4330243	4343193	BraA010009150	2709
A01	4351766	4352039	Exon	4351088	4352593	BraA010009170	554
A01	4363361	4363650	Exon	4363588	4366072	BraA010009200	2422
A01	4365567	4365777	Exon	4363588	4366072	BraA010009200	295
A01	4371178	4371514	Exon	4369302	4372417	BraA010009220	1876
A01	4371641	4372130	Exon	4372727	4374121	BraA010009230	1991
A01	4376303	4377064	Promoter	4377042	4379677	BraA010009250	0
A01	4377234	4377687	Exon	4377042	4379677	BraA010009250	192
A01	4387350	4387865	Promoter	4383013	4385457	BraA010009270	-1893
A01	4388618	4388832	Promoter	4390575	4391900	BraA010009280	-1743
A01	4389245	4389464	Promoter	4390575	4391900	BraA010009280	-1111
A01	4696965	4697346	Exon	4697076	4698014	BraA010009560	668
A01	4697589	4698168	Promoter	4697076	4698014	BraA010009560	0
A01	4703220	4703424	Exon	4702634	4703356	BraA010009570	586
A01	4705400	4705959	Promoter	4703998	4705448	BraA010009580	0
A01	4740570	4741047	Promoter	4737020	4740164	BraA010009660	-406
A01	4761828	4762095	Promoter	4762624	4765651	BraA010009700	-529
A01	4762341	4762569	Promoter	4762624	4765651	BraA010009700	-55
A01	4765757	4766292	Promoter	4766192	4767609	BraA010009710	0
A01	4767762	4768077	Promoter	4768284	4769280	BraA010009720	-207
A01	4773827	4774376	Promoter	4772122	4772762	BraA010009730	-1065
A01	4799738	4800002	Intron	4794831	4796818	BraA010009760	-2920
A01	4800388	4800792	Intron	4794831	4796818	BraA010009760	-3570
A01	4801193	4801595	Intron	4794831	4796818	BraA010009760	-4375
A01	4806143	4807154	Intron	4798336	4808258	BraA010009770	1104
A01	4822175	4823022	Promoter	4823071	4824415	BraA010009790	-49
A01	4826030	4826811	Promoter	4826079	4826369	BraA010009810	0
A01	4845896	4846180	Downstream	4844750	4845769	BraA010009840	1146
A01	4912449	4912796	Promoter	4912738	4913304	BraA010009910	0
A01	4926211	4926886	Downstream	4930486	4932754	BraA010009930	-3600
A01	4953141	4953925	Promoter	4953652	4954511	BraA010009980	0
A01	4960670	4960878	Downstream	4959098	4960256	BraA010010000	1572
A01	5004620	5005777	Exon	5005422	5008061	BraA010010050	2284
A01	5029452	5029985	Promoter	5025618	5028817	BraA010010080	-635
A01	5031152	5032314	Promoter	5030242	5031430	BraA010010090	0
A01	5032484	5032860	Promoter	5031916	5032547	BraA010010100	0
A01	5033302	5033707	Promoter	5034117	5036818	BraA010010110	-410
A01	5049619	5049896	Exon	5049505	5050910	BraA010010140	114
A01	5080002	5080368	Promoter	5078666	5079751	BraA010010220	-251
A01	5093015	5093324	Promoter	5088912	5091774	BraA010010240	-1241
A01	5140210	5141301	Exon	5139813	5141558	BraA010010310	397
A01	5167248	5168780	Promoter	5167345	5168415	BraA010010370	0
A01	5177390	5177785	Promoter	5175033	5175891	BraA010010380	-1499
A01	5202601	5202868	Promoter	5202912	5205306	BraA010010430	-44
A01	5214829	5215522	Promoter	5215501	5219987	BraA010010460	0
A01	37376626	37377020	Distal Intergenic	37377341	37377775	BraA010038300	755
A01	5299892	5301537	Promoter	5300113	5302924	BraA010010570	0
A01	5301912	5302196	Intron	5300113	5302924	BraA010010570	1799
A01	5345742	5346014	Promoter	5347255	5348801	BraA010010670	-1241
A01	5346333	5346534	Promoter	5347255	5348801	BraA010010670	-721
A01	5347976	5348595	Exon	5347255	5348801	BraA010010670	721
A01	5349128	5349544	Promoter	5350371	5353329	BraA010010680	-827
A01	5378854	5381835	Promoter	5379836	5381516	BraA010010720	0
A01	5382015	5382386	Promoter	5379836	5381516	BraA010010720	-499
A01	5387148	5387991	Exon	5386860	5388260	BraA010010740	269
A01	5389485	5389753	Promoter	5386860	5388260	BraA010010740	-1225
A01	5389957	5391133	Promoter	5386860	5388260	BraA010010740	-1697
A01	5391387	5391749	Promoter	5393731	5396068	BraA010010750	-1982
A01	5392604	5392947	Promoter	5393731	5396068	BraA010010750	-784
A01	5396138	5396999	Promoter	5396950	5397899	BraA010010760	0
A01	5397196	5397438	Exon	5396950	5397899	BraA010010760	246
A01	5402424	5402637	Exon	5402456	5403751	BraA010010790	1114
A01	5409739	5409987	Exon	5409840	5410913	BraA010010810	926
A01	5435408	5435819	Promoter	5432344	5435425	BraA010010860	0
A01	5436105	5436549	Promoter	5432344	5435425	BraA010010860	-680
A01	5458287	5458758	Exon	5458176	5458463	BraA010010900	111
A01	5474874	5475664	Promoter	5475690	5478245	BraA010010930	-26
A01	5475997	5476288	Exon	5475690	5478245	BraA010010930	307
A01	5478636	5478927	Promoter	5479810	5482505	BraA010010940	-883
A01	5494192	5494510	Exon	5492124	5495262	BraA010010960	2068
A01	5496587	5497149	Promoter	5497212	5499571	BraA010010970	-63
A01	5527844	5528818	Promoter	5525895	5528291	BraA010011020	0
A01	5568842	5570010	Promoter	5568183	5569433	BraA010011090	0
A01	5570771	5571472	Promoter	5568183	5569433	BraA010011090	-1338
A01	5576108	5576415	Promoter	5576410	5577660	BraA010011110	0
A01	5581022	5581782	Exon	5579234	5581024	BraA010011120	1788
A01	5721852	5723149	Promoter	5720101	5720914	BraA010011330	-938
A01	5731802	5732135	Promoter	5728829	5731133	BraA010011350	-669
A01	5732327	5732637	Promoter	5728829	5731133	BraA010011350	-1194
A01	5732774	5733024	Promoter	5728829	5731133	BraA010011350	-1641
A01	34779277	34779488	Distal Intergenic	34779691	34780265	BraA010034310	777
A01	5773374	5773974	Promoter	5773942	5779011	BraA010011410	0
A01	5779602	5779809	Promoter	5780354	5786888	BraA010011420	-545
A01	5800392	5800808	Promoter	5800968	5805133	BraA010011450	-160
A01	5877532	5877760	Promoter	5879627	5880899	BraA010011620	-1867
A01	5877952	5878586	Promoter	5879627	5880899	BraA010011620	-1041
A01	5997576	5998060	Promoter	5996294	5997444	BraA010011810	-132
A01	6014177	6014422	Promoter	6012449	6014181	BraA010011840	0
A01	6019965	6021333	Exon	6020632	6022738	BraA010011870	1405
A01	6049569	6050507	Exon	6046568	6049638	BraA010011910	3001
A01	6053919	6054711	Exon	6053845	6057850	BraA010011920	74
A01	6077330	6077800	Promoter	6079017	6081092	BraA010011980	-1217
A01	6078791	6078999	Promoter	6079017	6081092	BraA010011980	-18
A01	6079249	6080008	Exon	6079017	6081092	BraA010011980	232
A01	6081421	6081674	Downstream	6079017	6081092	BraA010011980	2404
A01	38851110	38851768	Distal Intergenic	38852295	38852561	BraA010040140	793
A01	6104606	6104986	Promoter	6106017	6107588	BraA010012020	-1031
A01	6105141	6105620	Promoter	6106017	6107588	BraA010012020	-397
A01	6106379	6107643	Exon	6106017	6107588	BraA010012020	362
A01	6131085	6131370	Downstream	6130068	6130896	BraA010012050	1017
A01	6131638	6132160	Promoter	6132532	6135425	BraA010012060	-372
A01	6132845	6133275	Exon	6132532	6135425	BraA010012060	313
A01	6133587	6134080	Intron	6132532	6135425	BraA010012060	1055
A01	6134270	6134932	Promoter	6136085	6138088	BraA010012070	-1153
A01	6135174	6136454	Promoter	6136085	6138088	BraA010012070	0
A01	6169903	6171206	Promoter	6171419	6173271	BraA010012090	-213
A01	6201935	6203124	Promoter	6202024	6202821	BraA010012190	0
A01	6209031	6209888	Promoter	6209220	6211400	BraA010012210	0
A01	6245165	6245872	Promoter	6245299	6246792	BraA010012300	0
A01	6254350	6254956	Exon	6253869	6255961	BraA010012310	481
A01	6255300	6255554	Exon	6253869	6255961	BraA010012310	1431
A01	6290251	6290625	Promoter	6290616	6292139	BraA010012360	0
A01	6294999	6295710	Intron	6290616	6292139	BraA010012360	4383
A01	6296693	6297177	Intron	6292404	6302728	BraA010012370	5551
A01	6298574	6298784	Intron	6292404	6302728	BraA010012370	3944
A01	6298975	6299183	Intron	6292404	6302728	BraA010012370	3545
A01	6393400	6393725	Promoter	6390894	6393216	BraA010012540	-184
A01	6393945	6394228	Promoter	6394468	6394916	BraA010012550	-240
A01	6438999	6439230	Intron	6438058	6442518	BraA010012660	941
A01	6443017	6444056	Promoter	6443225	6444758	BraA010012670	0
A01	6446898	6447502	Exon	6446382	6448839	BraA010012680	1337
A01	6447851	6448067	Intron	6446382	6448839	BraA010012680	772
A01	6459561	6460318	Promoter	6459992	6460837	BraA010012710	0
A01	6461432	6461646	Promoter	6461793	6464330	BraA010012720	-147
A01	6520518	6520811	Promoter	6521459	6522302	BraA010012840	-648
A01	6523033	6523647	Promoter	6523591	6525337	BraA010012850	0
A01	6525629	6525863	Promoter	6525872	6527705	BraA010012860	-9
A01	6528681	6529844	Exon	6528022	6530928	BraA010012870	1084
A01	6544983	6545281	Promoter	6544132	6544919	BraA010012900	-64
A01	6548296	6548540	Promoter	6545441	6548284	BraA010012910	-12
A01	6573564	6573803	Promoter	6572028	6573152	BraA010012960	-412
A01	6576929	6577228	Promoter	6577640	6578845	BraA010012970	-412
A01	6675433	6675977	Promoter	6675786	6677239	BraA010013120	0
A01	6677626	6678066	Promoter	6677965	6678578	BraA010013130	0
A01	6678830	6679052	Downstream	6677965	6678578	BraA010013130	865
A01	6732814	6733168	Promoter	6731088	6732676	BraA010013240	-138
A01	6741196	6741939	Promoter	6740867	6741720	BraA010013260	0
A01	6742187	6742767	Exon	6742621	6743178	BraA010013270	411
A01	6743197	6744160	Promoter	6744087	6748666	BraA010013280	0
A01	6764238	6764541	Promoter	6761067	6763651	BraA010013330	-587
A01	6769909	6770129	Exon	6768573	6772149	BraA010013350	2020
A01	6790233	6795816	Promoter	6791231	6792969	BraA010013380	0
A01	6800569	6801495	Promoter	6800542	6800938	BraA010013400	0
A01	6803077	6803527	Exon	6802765	6804331	BraA010013420	804
A01	6810299	6810603	Promoter	6808438	6809297	BraA010013440	-1002
A01	6817681	6818447	Promoter	6818906	6822449	BraA010013450	-459
A01	6820989	6821770	Exon	6818906	6822449	BraA010013450	2083
A01	6822157	6822498	Exon	6818906	6822449	BraA010013450	3251
A01	6896681	6896885	Exon	6893605	6897318	BraA010013530	3076
A01	6903930	6905114	Promoter	6904473	6905046	BraA010013560	0
A01	6916953	6917261	Intron	6910566	6928498	BraA010013580	6387
A01	6931487	6933204	Promoter	6932014	6933015	BraA010013600	0
A01	6941540	6941861	Promoter	6937822	6941455	BraA010013610	-85
A01	6957295	6957620	Promoter	6956537	6957391	BraA010013630	0
A01	6959701	6961304	Promoter	6960364	6960975	BraA010013650	0
A01	6974139	6975486	Promoter	6974247	6976529	BraA010013680	0
A01	6976686	6978037	Exon	6977474	6979277	BraA010013690	1240
A01	6978415	6979625	Promoter	6977474	6979277	BraA010013690	0
A01	6979812	6980905	Promoter	6977474	6979277	BraA010013690	-535
A01	6991279	6991507	Promoter	6991539	6992567	BraA010013710	-32
A01	6993874	6996046	Promoter	6993146	6994338	BraA010013720	0
A01	7006480	7007285	Promoter	7007105	7008697	BraA010013760	0
A01	7010419	7011872	Promoter	7011813	7013429	BraA010013790	0
A01	7028895	7029241	Exon	7028542	7029318	BraA010013820	353
A01	10290347	10290670	Distal Intergenic	10290704	10291513	BraA010019850	843
A01	7045364	7048841	Promoter	7047597	7048450	BraA010013860	0
A01	7053193	7053908	Promoter	7049163	7053426	BraA010013870	0
A01	7071682	7072118	Promoter	7071305	7071940	BraA010013890	0
A01	7076190	7076445	Exon	7076154	7080077	BraA010013900	3632
A01	7076561	7077601	Exon	7076154	7080077	BraA010013900	2476
A01	7081994	7082322	Promoter	7076154	7080077	BraA010013900	-1917
A01	7091946	7092276	Promoter	7091435	7092259	BraA010013910	0
A01	7093889	7094111	Promoter	7091435	7092259	BraA010013910	-1630
A01	7105035	7105291	Promoter	7107109	7107942	BraA010013930	-1818
A01	7129016	7129314	Promoter	7129638	7131212	BraA010013980	-324
A01	7129455	7129884	Promoter	7129638	7131212	BraA010013980	0
A01	7130106	7130359	Exon	7129638	7131212	BraA010013980	468
A01	7130557	7130944	Exon	7129638	7131212	BraA010013980	919
A01	7131089	7131424	Exon	7129638	7131212	BraA010013980	1451
A01	7132262	7132462	Promoter	7134163	7135371	BraA010013990	-1701
A01	7132946	7133959	Promoter	7134163	7135371	BraA010013990	-204
A01	7192678	7193220	Exon	7192232	7193689	BraA010014080	469
A01	7193344	7193650	Exon	7192232	7193689	BraA010014080	39
A01	7204193	7204525	Promoter	7199764	7203820	BraA010014090	-373
A01	7248857	7249103	Promoter	7247050	7248678	BraA010014180	-179
A01	7249591	7249893	Promoter	7250443	7252066	BraA010014190	-550
A01	7250157	7250402	Promoter	7250443	7252066	BraA010014190	-41
A01	7256896	7257275	Promoter	7257235	7259276	BraA010014210	0
A01	7276892	7277165	Promoter	7277274	7279109	BraA010014250	-109
A01	7279886	7280107	Downstream	7282144	7284731	BraA010014260	-2037
A01	7284995	7285516	Downstream	7288162	7290732	BraA010014270	-2646
A01	13656051	13656702	Distal Intergenic	13657233	13657566	BraA010024530	864
A01	7324082	7324310	Promoter	7313954	7324137	BraA010014350	0
A01	7356861	7357723	Exon	7357070	7358614	BraA010014380	891
A01	7400699	7401225	Exon	7400045	7401078	BraA010014430	654
A01	7410366	7410818	Promoter	7411290	7414262	BraA010014440	-472
A01	7411020	7411567	Promoter	7411290	7414262	BraA010014440	0
A01	7422240	7422745	Promoter	7422500	7423498	BraA010014460	0
A01	7422950	7424170	Exon	7422500	7423498	BraA010014460	450
A01	7440836	7441581	Promoter	7438418	7441007	BraA010014490	0
A01	7441696	7443086	Promoter	7442616	7445129	BraA010014500	0
A01	7444889	7445159	Exon	7442616	7445129	BraA010014500	2273
A01	7445302	7445544	Exon	7445428	7448222	BraA010014510	2678
A01	7522202	7522559	Promoter	7522465	7523434	BraA010014620	0
A01	7537684	7538285	Promoter	7539429	7541630	BraA010014660	-1144
A01	7583327	7585519	Exon	7583990	7586184	BraA010014720	665
A01	7585697	7587032	Promoter	7583990	7586184	BraA010014720	0
A01	10013755	10014078	Distal Intergenic	10014202	10014970	BraA010019280	892
A01	7605160	7605712	Promoter	7605588	7608653	BraA010014750	0
A01	7605966	7606181	Exon	7605588	7608653	BraA010014750	378
A01	7606378	7606720	Intron	7605588	7608653	BraA010014750	790
A01	7607677	7608547	Exon	7605588	7608653	BraA010014750	2089
A01	7639353	7639895	Promoter	7639720	7640805	BraA010014810	0
A01	7640057	7640971	Exon	7639720	7640805	BraA010014810	337
A01	7680032	7680318	Promoter	7674732	7680057	BraA010014860	0
A01	7738103	7738327	Exon	7738017	7740857	BraA010014950	2530
A01	7738834	7739235	Exon	7738017	7740857	BraA010014950	1622
A01	7740619	7741323	Promoter	7738017	7740857	BraA010014950	0
A01	7743879	7744287	Promoter	7744448	7746553	BraA010014960	-161
A01	7754462	7756779	Promoter	7756449	7757683	BraA010014990	0
A01	7757200	7759563	Exon	7756449	7757683	BraA010014990	751
A01	7764944	7765733	Promoter	7763123	7765490	BraA010015010	0
A01	7768712	7768955	Promoter	7766287	7768512	BraA010015020	-200
A01	7863920	7865564	Promoter	7865737	7868039	BraA010015130	-173
A01	7867522	7868626	Exon	7865737	7868039	BraA010015130	1785
A01	7879670	7881259	Promoter	7879717	7880664	BraA010015140	0
A01	7890917	7891350	Exon	7890881	7892007	BraA010015170	657
A01	7891655	7892526	Promoter	7890881	7892007	BraA010015170	0
A01	7902551	7902850	Exon	7900393	7903349	BraA010015200	499
A01	7903059	7903652	Promoter	7900393	7903349	BraA010015200	0
A01	7903869	7904152	Promoter	7900393	7903349	BraA010015200	-520
A01	7908691	7909141	Promoter	7904618	7908755	BraA010015210	0
A01	7919325	7919988	Promoter	7921819	7922172	BraA010015240	-1831
A01	7922592	7923004	Downstream	7921819	7922172	BraA010015240	773
A01	7923508	7923773	Exon	7923554	7924078	BraA010015250	305
A01	7934650	7934949	Promoter	7933936	7934655	BraA010015280	0
A01	7935920	7936354	Promoter	7933936	7934655	BraA010015280	-1265
A01	7948447	7948828	Downstream	7946059	7948322	BraA010015300	2388
A01	7950934	7951167	Promoter	7951297	7953658	BraA010015310	-130
A01	7954082	7954946	Promoter	7954070	7954675	BraA010015320	0
A01	7955185	7955548	Promoter	7955455	7960037	BraA010015330	0
A01	7976474	7976977	Promoter	7977925	7981027	BraA010015360	-948
A01	7987389	7987926	Promoter	7987588	7990609	BraA010015380	0
A01	7993899	7994256	Exon	7992175	7995183	BraA010015390	1724
A01	8018097	8018444	Exon	8017646	8020237	BraA010015430	451
A01	8018626	8019549	Intron	8017646	8020237	BraA010015430	980
A01	8022282	8022495	Exon	8022189	8025779	BraA010015440	93
A01	8024905	8025219	Promoter	8026803	8027039	BraA010015450	-1584
A01	8026224	8027548	Promoter	8026803	8027039	BraA010015450	0
A01	8029348	8029856	Exon	8029229	8032117	BraA010015460	119
A01	29534717	29535067	Distal Intergenic	29535363	29535965	BraA010028100	898
A01	8068976	8070807	Promoter	8069077	8070121	BraA010015500	0
A01	8073729	8074125	Promoter	8074074	8075611	BraA010015510	0
A01	8081406	8081676	Exon	8081424	8082167	BraA010015530	491
A01	8081851	8082094	Exon	8081424	8082167	BraA010015530	73
A01	8082274	8082691	Promoter	8081424	8082167	BraA010015530	-107
A01	8082842	8083349	Promoter	8081424	8082167	BraA010015530	-675
A01	8083675	8084024	Promoter	8081424	8082167	BraA010015530	-1508
A01	8089411	8089774	Exon	8087253	8089748	BraA010015540	2158
A01	8114825	8115080	Exon	8113738	8115119	BraA010015580	39
A01	8115876	8116379	Promoter	8116838	8118331	BraA010015590	-459
A01	8128399	8128685	Promoter	8128600	8130605	BraA010015630	0
A01	8144165	8145003	Promoter	8142452	8143776	BraA010015660	-389
A01	8148081	8148800	Promoter	8144498	8148209	BraA010015670	0
A01	8152569	8153547	Promoter	8153257	8153697	BraA010015680	0
A01	8153723	8153954	Exon	8153257	8153697	BraA010015680	466
A01	8158416	8158824	Promoter	8156629	8158302	BraA010015700	-114
A01	8159202	8159567	Promoter	8159709	8161096	BraA010015710	-142
A01	8160444	8161696	Exon	8159709	8161096	BraA010015710	735
A01	8169081	8169345	Promoter	8164553	8169169	BraA010015730	0
A01	8178691	8179020	Promoter	8173713	8178662	BraA010015770	-29
A01	8179188	8179707	Promoter	8179494	8179823	BraA010015780	0
A01	8209866	8210782	Promoter	8210638	8214840	BraA010015890	0
A01	8262285	8262598	Promoter	8262392	8264863	BraA010015950	0
A01	8310265	8310574	Promoter	8304065	8309917	BraA010016030	-348
A01	8326404	8327913	Promoter	8326920	8327867	BraA010016060	0
A01	8351862	8352412	Promoter	8345097	8351814	BraA010016090	-48
A01	8416373	8417819	Promoter	8415168	8416109	BraA010016210	-264
A01	8419778	8420100	Promoter	8417078	8419802	BraA010016220	0
A01	8422941	8423144	Promoter	8420378	8422712	BraA010016230	-229
A01	8444428	8444874	Promoter	8446648	8448957	BraA010016290	-1774
A01	8445624	8446283	Promoter	8446648	8448957	BraA010016290	-365
A01	8448632	8448937	Promoter	8449272	8450000	BraA010016300	-335
A01	8449090	8450365	Promoter	8449272	8450000	BraA010016300	0
A01	8482363	8482751	Promoter	8482046	8482453	BraA010016390	0
A01	8490925	8492306	Promoter	8491360	8492158	BraA010016430	0
A01	8501589	8502401	Promoter	8502613	8503863	BraA010016450	-212
A01	8502712	8503340	Exon	8502613	8503863	BraA010016450	99
A01	8516348	8516557	Promoter	8515977	8516328	BraA010016480	-20
A01	8532586	8533037	Promoter	8533015	8534000	BraA010016510	0
A01	8534812	8535119	Promoter	8534831	8538550	BraA010016520	0
A01	8538454	8539700	Promoter	8538956	8539967	BraA010016530	0
A01	8551468	8552276	Promoter	8552026	8552875	BraA010016580	0
A01	8572229	8572632	Downstream	8569930	8571960	BraA010016610	2299
A01	8574117	8574838	Exon	8574631	8575726	BraA010016620	888
A01	8575011	8575640	Exon	8574631	8575726	BraA010016620	86
A01	8576200	8576402	Promoter	8574631	8575726	BraA010016620	-474
A01	8577268	8577687	Promoter	8574631	8575726	BraA010016620	-1542
A01	8580384	8580605	Promoter	8578269	8580381	BraA010016630	-3
A01	8593486	8593812	Promoter	8592312	8593146	BraA010016640	-340
A01	8598126	8598721	Promoter	8598572	8599627	BraA010016670	0
A01	8630103	8630312	Downstream	8628537	8629136	BraA010016720	1566
A01	8639573	8640058	Promoter	8638795	8639400	BraA010016740	-173
A01	8656663	8657224	Promoter	8655664	8656780	BraA010016780	0
A01	8664062	8664566	Promoter	8664878	8667072	BraA010016810	-312
A01	8760751	8761511	Promoter	8760517	8760966	BraA010016910	0
A01	8766591	8766897	Exon	8766576	8766788	BraA010016920	15
A01	8769519	8769885	Promoter	8767147	8769041	BraA010016930	-478
A01	8772374	8772575	Promoter	8769889	8771960	BraA010016940	-414
A01	8773284	8773499	Promoter	8773989	8775974	BraA010016950	-490
A01	8775319	8775883	Exon	8773989	8775974	BraA010016950	1330
A01	8776068	8776302	Downstream	8773989	8775974	BraA010016950	2079
A01	8795299	8795525	Promoter	8795654	8798106	BraA010017000	-129
A01	8817420	8817769	Downstream	8817776	8819221	BraA010017050	1452
A01	8817911	8819632	Promoter	8817776	8819221	BraA010017050	0
A01	8822459	8824703	Promoter	8824230	8826337	BraA010017060	0
A01	8824844	8825190	Exon	8824230	8826337	BraA010017060	614
A01	8825898	8827510	Exon	8824230	8826337	BraA010017060	1668
A01	8833457	8833949	Promoter	8831532	8833714	BraA010017080	0
A01	8837621	8838906	Promoter	8838387	8839632	BraA010017110	0
A01	8839737	8840103	Exon	8839947	8840528	BraA010017120	425
A01	8841194	8841817	Promoter	8840615	8840773	BraA010017130	-421
A01	8842224	8842704	Promoter	8843144	8844430	BraA010017140	-440
A01	8846660	8847128	Exon	8846198	8848108	BraA010017150	980
A01	8861147	8861656	Exon	8861134	8862282	BraA010017180	626
A01	8862356	8862805	Promoter	8861134	8862282	BraA010017180	-74
A01	8872017	8874763	Promoter	8872616	8873078	BraA010017200	0
A01	8889517	8890212	Promoter	8890296	8892640	BraA010017240	-84
A01	8956243	8956548	Promoter	8956469	8958272	BraA010017360	0
A01	8957043	8957307	Exon	8956469	8958272	BraA010017360	574
A01	9002922	9003175	Promoter	9000909	9001795	BraA010017450	-1127
A01	9003558	9003820	Promoter	9000909	9001795	BraA010017450	-1763
A01	9015411	9016330	Promoter	9015559	9015866	BraA010017470	0
A01	9083591	9085257	Exon	9083957	9085542	BraA010017530	285
A01	9085540	9086071	Promoter	9083957	9085542	BraA010017530	0
A01	9086873	9087886	Promoter	9083957	9085542	BraA010017530	-1331
A01	9088066	9089084	Promoter	9089894	9092617	BraA010017540	-810
A01	9094693	9094900	Promoter	9093100	9094404	BraA010017550	-289
A01	9113438	9114593	Promoter	9114105	9116421	BraA010017590	0
A01	9118180	9119159	Promoter	9117902	9118285	BraA010017600	0
A01	9119419	9120196	Promoter	9119043	9119897	BraA010017610	0
A01	9156363	9156651	Promoter	9154506	9155949	BraA010017670	-414
A01	9191961	9192609	Promoter	9191507	9191950	BraA010017690	-11
A01	9214519	9215196	Intron	9210335	9215948	BraA010017760	752
A01	9220539	9220921	Promoter	9221029	9222450	BraA010017780	-108
A01	9223159	9223722	Downstream	9223756	9225789	BraA010017790	2067
A01	9225390	9226695	Promoter	9223756	9225789	BraA010017790	0
A01	9227994	9228449	Promoter	9228187	9230021	BraA010017810	0
A01	9259044	9259494	Promoter	9259698	9261933	BraA010017880	-204
A01	9259628	9259892	Promoter	9259698	9261933	BraA010017880	0
A01	9279931	9280551	Promoter	9277234	9279963	BraA010017910	0
A01	9287983	9288297	Promoter	9288125	9288925	BraA010017940	0
A01	9295039	9295625	Promoter	9296209	9297537	BraA010017970	-584
A01	9295802	9296521	Promoter	9296209	9297537	BraA010017970	0
A01	9296801	9297303	Exon	9296209	9297537	BraA010017970	592
A01	9297473	9297910	Exon	9296209	9297537	BraA010017970	1264
A01	9299980	9301592	Exon	9299811	9303171	BraA010017980	1579
A01	9303187	9303679	Promoter	9299811	9303171	BraA010017980	-16
A01	9330595	9331889	Promoter	9329068	9330463	BraA010018030	-132
A01	9354239	9354626	Promoter	9351955	9354147	BraA010018090	-92
A01	9401620	9403062	Promoter	9402605	9413574	BraA010018140	0
A01	9414347	9414599	Exon	9414257	9417184	BraA010018150	2585
A01	9436628	9436966	Promoter	9437544	9441229	BraA010018170	-578
A01	9447600	9448082	Promoter	9448146	9449727	BraA010018180	-64
A01	9476516	9477326	Promoter	9477267	9478288	BraA010018270	0
A01	9478091	9478328	Exon	9477267	9478288	BraA010018270	824
A01	9502314	9503028	Promoter	9502337	9503807	BraA010018320	0
A01	9506540	9507030	Promoter	9507028	9507664	BraA010018330	0
A01	9518864	9519329	Promoter	9519274	9521345	BraA010018370	0
A01	9524624	9524917	Promoter	9521677	9524532	BraA010018380	-92
A01	9540457	9540852	Promoter	9540852	9541748	BraA010018420	0
A01	9551206	9551587	Exon	9548173	9551639	BraA010018440	52
A01	9551971	9552178	Promoter	9552035	9552390	BraA010018450	0
A01	9552812	9553115	Exon	9552035	9552390	BraA010018450	777
A01	9553350	9554372	Promoter	9552914	9553980	BraA010018460	0
A01	9623449	9623765	Promoter	9624914	9625294	BraA010018600	-1149
A01	9639678	9640232	Exon	9640228	9640827	BraA010018620	595
A01	9640397	9641691	Promoter	9640228	9640827	BraA010018620	0
A01	9641876	9642979	Promoter	9643683	9644077	BraA010018630	-704
A01	9680223	9680983	Promoter	9682440	9684904	BraA010018680	-1457
A01	10591654	10592045	Distal Intergenic	10592414	10592971	BraA010020350	926
A01	9694799	9695104	Promoter	9693438	9693994	BraA010018690	-805
A01	9695425	9696157	Exon	9695916	9696299	BraA010018700	142
A01	9696334	9696951	Promoter	9695916	9696299	BraA010018700	-35
A01	12521599	12521975	Distal Intergenic	12522465	12522917	BraA010023040	942
A01	9713389	9714685	Promoter	9710369	9713621	BraA010018740	0
A01	9723669	9725201	Exon	9723460	9724251	BraA010018750	209
A01	9727818	9728719	Exon	9726550	9730740	BraA010018760	2021
A01	9737678	9737965	Promoter	9734801	9737583	BraA010018770	-95
A01	9757269	9758607	Exon	9756875	9757468	BraA010018810	394
A01	9758777	9759197	Exon	9758305	9759384	BraA010018820	187
A01	9759370	9759684	Promoter	9758305	9759384	BraA010018820	0
A01	9791317	9792873	Promoter	9792287	9793883	BraA010018900	0
A01	9793160	9793604	Exon	9792287	9793883	BraA010018900	873
A01	9793921	9794235	Downstream	9794542	9795757	BraA010018910	1522
A01	9817224	9817908	Exon	9816629	9817956	BraA010018930	595
A01	9851413	9855102	Promoter	9852760	9853832	BraA010019000	0
A01	9855381	9855665	Promoter	9852760	9853832	BraA010019000	-1549
A01	9860928	9861230	Exon	9860045	9861277	BraA010019010	47
A01	9867397	9867706	Promoter	9864906	9867359	BraA010019030	-38
A01	9874801	9876154	Exon	9875891	9877828	BraA010019060	1674
A01	9877725	9878072	Promoter	9875891	9877828	BraA010019060	0
A01	9890416	9891234	Promoter	9891209	9893800	BraA010019090	0
A01	9911504	9911722	Promoter	9907477	9911395	BraA010019120	-109
A01	9942619	9943045	Promoter	9942975	9944897	BraA010019180	0
A01	9952838	9953269	Promoter	9951963	9952376	BraA010019200	-462
A01	10014465	10014666	Exon	10014202	10014970	BraA010019280	304
A01	10014860	10015973	Promoter	10015529	10019806	BraA010019290	0
A01	10019816	10020217	Exon	10020066	10021196	BraA010019300	979
A01	10022389	10022832	Promoter	10022791	10035332	BraA010019310	0
A01	10022949	10023390	Exon	10022791	10035332	BraA010019310	158
A01	10032906	10033287	Intron	10035808	10038510	BraA010019320	5223
A01	10035600	10036899	Exon	10035808	10038510	BraA010019320	1611
A01	10037559	10039413	Promoter	10035808	10038510	BraA010019320	0
A01	10051301	10051502	Promoter	10052490	10052895	BraA010019340	-988
A01	10052181	10052503	Promoter	10052490	10052895	BraA010019340	0
A01	10052679	10053319	Exon	10052490	10052895	BraA010019340	189
A01	10054781	10055923	Promoter	10055308	10056938	BraA010019360	0
A01	10057570	10057926	Promoter	10057871	10060393	BraA010019370	0
A01	10087309	10087706	Promoter	10088328	10092061	BraA010019440	-622
A01	10091562	10092608	Promoter	10092899	10094114	BraA010019450	-291
A01	10092976	10093266	Exon	10092899	10094114	BraA010019450	77
A01	10110560	10111255	Promoter	10111159	10113396	BraA010019480	0
A01	10136006	10136213	Exon	10135594	10136604	BraA010019520	391
A01	10136687	10137103	Promoter	10135594	10136604	BraA010019520	-83
A01	10137315	10137521	Promoter	10135594	10136604	BraA010019520	-711
A01	10159760	10160714	Exon	10158863	10163512	BraA010019550	2798
A01	10181309	10182093	Exon	10181111	10181350	BraA010019590	198
A01	10192731	10193849	Promoter	10189724	10192919	BraA010019610	0
A01	10196235	10196512	Exon	10196141	10197199	BraA010019630	687
A01	10196767	10196975	Exon	10196141	10197199	BraA010019630	224
A01	10197248	10197853	Promoter	10196141	10197199	BraA010019630	-49
A01	10198411	10198886	Promoter	10197629	10198515	BraA010019640	0
A01	10201536	10201867	Downstream	10198899	10201298	BraA010019650	2637
A01	10210714	10212497	Promoter	10210732	10211130	BraA010019670	0
A01	10212652	10213915	Promoter	10211810	10213143	BraA010019680	0
A01	10224040	10224347	Promoter	10224346	10225185	BraA010019720	0
A01	10224945	10225159	Exon	10224346	10225185	BraA010019720	599
A01	10225618	10227652	Promoter	10225534	10226304	BraA010019730	0
A01	10230333	10230599	Promoter	10231366	10232573	BraA010019750	-767
A01	10231210	10231465	Promoter	10231366	10232573	BraA010019750	0
A01	10232753	10234799	Downstream	10234855	10236027	BraA010019760	1228
A01	10234981	10237411	Promoter	10236707	10237024	BraA010019770	0
A01	10252510	10252772	Promoter	10251024	10252427	BraA010019780	-83
A01	10263504	10264677	Promoter	10264041	10264628	BraA010019790	0
A01	10279697	10280534	Exon	10278724	10280307	BraA010019820	973
A01	10290805	10291752	Promoter	10290704	10291513	BraA010019850	0
A01	10295334	10296731	Promoter	10298637	10300100	BraA010019860	-1906
A01	33121050	33121286	Distal Intergenic	33121629	33122270	BraA010032170	984
A01	10313642	10314197	Promoter	10314051	10315262	BraA010019870	0
A01	10322323	10322597	Promoter	10321788	10322534	BraA010019880	0
A01	10329114	10329345	Downstream	10329382	10330208	BraA010019910	863
A01	10330363	10330813	Promoter	10329382	10330208	BraA010019910	-155
A01	10334875	10335405	Exon	10334226	10335381	BraA010019930	649
A01	10338853	10339545	Exon	10338911	10340004	BraA010019940	459
A01	10340110	10340559	Promoter	10338911	10340004	BraA010019940	-106
A01	10376142	10377008	Promoter	10377946	10379367	BraA010019950	-938
A01	10443430	10444655	Exon	10443804	10449611	BraA010020030	4956
A01	10448817	10449540	Exon	10443804	10449611	BraA010020030	71
A01	10455297	10455596	Promoter	10453074	10455095	BraA010020050	-202
A01	10459387	10460165	Exon	10459499	10460373	BraA010020060	208
A01	10470674	10472688	Promoter	10472582	10473948	BraA010020090	0
A01	10481827	10482118	Promoter	10483308	10484828	BraA010020130	-1190
A01	10482504	10482735	Promoter	10483308	10484828	BraA010020130	-573
A01	10482948	10483250	Promoter	10483308	10484828	BraA010020130	-58
A01	10520274	10520716	Downstream	10518459	10519806	BraA010020210	1815
A01	10528437	10528772	Exon	10527722	10531967	BraA010020230	3195
A01	10534809	10535296	Promoter	10535226	10537617	BraA010020240	0
A01	10537249	10539033	Promoter	10538091	10539332	BraA010020250	0
A01	10544615	10545223	Promoter	10545167	10547430	BraA010020280	0
A01	10548290	10549570	Downstream	10545167	10547430	BraA010020280	3123
A01	10592529	10593187	Promoter	10592414	10592971	BraA010020350	0
A01	10604484	10604902	Promoter	10602843	10603784	BraA010020370	-700
A01	10606548	10606817	Promoter	10606134	10606537	BraA010020380	-11
A01	10607329	10607811	Promoter	10606134	10606537	BraA010020380	-792
A01	10610515	10610755	Promoter	10606666	10608612	BraA010020390	-1903
A01	10616197	10616877	Promoter	10609122	10616174	BraA010020400	-23
A01	10617810	10618665	Exon	10617713	10619251	BraA010020410	586
A01	10660535	10664693	Promoter	10663314	10664380	BraA010020460	0
A01	10666173	10666684	Promoter	10663314	10664380	BraA010020460	-1793
A01	10689469	10690795	Promoter	10689791	10690507	BraA010020470	0
A01	10690924	10691503	Promoter	10691632	10693386	BraA010020480	-129
A01	10702708	10703574	Promoter	10703518	10707053	BraA010020490	0
A01	10704793	10705085	Exon	10703518	10707053	BraA010020490	1275
A01	10793393	10794367	Promoter	10794045	10795262	BraA010020580	0
A01	10794636	10795917	Exon	10794045	10795262	BraA010020580	591
A01	10796676	10797138	Promoter	10797078	10799291	BraA010020600	0
A01	10815079	10815583	Exon	10814068	10816809	BraA010020630	1226
A01	10826125	10826672	Promoter	10821910	10825837	BraA010020640	-288
A01	10830633	10830853	Promoter	10831604	10832316	BraA010020660	-751
A01	10849830	10851125	Promoter	10849960	10851036	BraA010020670	0
A01	10880653	10880857	Promoter	10881209	10882607	BraA010020720	-352
A01	10893223	10894465	Exon	10892783	10894393	BraA010020760	440
A01	10907284	10907572	Promoter	10907437	10908835	BraA010020810	0
A01	10912016	10912383	Intron	10911386	10913731	BraA010020820	630
A01	10922690	10923029	Promoter	10922925	10923440	BraA010020840	0
A01	10935039	10935407	Promoter	10935413	10935760	BraA010020880	-6
A01	10940672	10940969	Promoter	10940914	10941252	BraA010020890	0
A01	14840633	14840916	Distal Intergenic	14841281	14841953	BraA010025920	1037
A01	10953228	10958511	Promoter	10956205	10958018	BraA010020920	0
A01	10963038	10964067	Promoter	10963365	10965073	BraA010020930	0
A01	10990587	10992063	Promoter	10991123	10991507	BraA010020960	0
A01	10992264	10992496	Promoter	10991123	10991507	BraA010020960	-757
A01	10993242	10993571	Promoter	10992911	10993291	BraA010020970	0
A01	10994708	10994956	Promoter	10992911	10993291	BraA010020970	-1417
A01	11024205	11025188	Exon	11024694	11026049	BraA010021040	861
A01	11025376	11026590	Promoter	11024694	11026049	BraA010021040	0
A01	11032682	11033506	Exon	11033533	11033945	BraA010021060	439
A01	11039405	11040408	Exon	11039640	11040962	BraA010021090	554
A01	11040908	11042272	Promoter	11039640	11040962	BraA010021090	0
A01	11066811	11067081	Promoter	11068546	11069820	BraA010021130	-1465
A01	11083093	11083372	Exon	11083056	11084262	BraA010021150	37
A01	11085330	11085644	Exon	11085215	11092210	BraA010021160	115
A01	11114606	11115010	Promoter	11116067	11117843	BraA010021190	-1057
A01	11125732	11126159	Exon	11123552	11126429	BraA010021200	270
A01	11132099	11132586	Promoter	11132542	11134298	BraA010021210	0
A01	11139265	11140133	Exon	11139065	11140051	BraA010021220	200
A01	11143709	11144715	Exon	11144169	11146109	BraA010021230	1394
A01	11145148	11145365	Exon	11144169	11146109	BraA010021230	744
A01	11145744	11146864	Promoter	11146437	11151295	BraA010021240	0
A01	11150269	11150477	Exon	11151618	11152682	BraA010021250	2205
A01	11154333	11156388	Promoter	11154904	11155575	BraA010021260	0
A01	11157314	11158020	Exon	11157431	11158704	BraA010021270	684
A01	11158713	11159501	Promoter	11159099	11162184	BraA010021280	0
A01	11181356	11181584	Intron	11176584	11182147	BraA010021300	4772
A01	11217100	11217388	Promoter	11219320	11220641	BraA010021330	-1932
A01	11220595	11220798	Promoter	11221376	11224169	BraA010021340	-578
A01	11223829	11227610	Promoter	11225610	11226414	BraA010021350	0
A01	11230993	11232198	Exon	11232048	11232646	BraA010021360	448
A01	11232897	11234507	Promoter	11232048	11232646	BraA010021360	-251
A01	11241483	11242117	Promoter	11234009	11240599	BraA010021370	-884
A01	11254679	11254959	Promoter	11254882	11257342	BraA010021410	0
A01	11256468	11256820	Exon	11254882	11257342	BraA010021410	1586
A01	11257979	11258413	Exon	11258115	11260681	BraA010021420	2268
A01	11260679	11261211	Promoter	11258115	11260681	BraA010021420	0
A01	11264088	11264785	Promoter	11266491	11267902	BraA010021430	-1706
A01	11278643	11280830	Promoter	11279416	11279796	BraA010021440	0
A01	11293257	11294469	Promoter	11291607	11293046	BraA010021450	-211
A01	39483137	39483496	Distal Intergenic	39483877	39484566	BraA010041040	1070
A01	11402030	11405806	Promoter	11402182	11402842	BraA010021550	0
A01	11422726	11423106	Exon	11405264	11423536	BraA010021560	430
A01	11437808	11438017	Promoter	11439501	11440355	BraA010021590	-1484
A01	11438153	11440359	Promoter	11439501	11440355	BraA010021590	0
A01	11440520	11441263	Promoter	11441371	11444577	BraA010021600	-108
A01	11445051	11445432	Downstream	11441371	11444577	BraA010021600	3680
A01	11450574	11451332	Downstream	11449491	11450230	BraA010021610	1083
A01	11465511	11467932	Exon	11467850	11468413	BraA010021660	481
A01	11468061	11468910	Promoter	11467850	11468413	BraA010021660	0
A01	11536515	11536900	Promoter	11538163	11538486	BraA010021770	-1263
A01	11537175	11537458	Promoter	11538163	11538486	BraA010021770	-705
A01	11558234	11559354	Promoter	11553379	11557957	BraA010021780	-277
A01	11563967	11564633	Exon	11560044	11561146	BraA010021790	-2821
A01	11565891	11566131	Exon	11564529	11567533	BraA010021800	1402
A01	11567534	11568043	Promoter	11564529	11567533	BraA010021800	-1
A01	11574671	11575430	Promoter	11574873	11576306	BraA010021820	0
A01	11575663	11576963	Exon	11574873	11576306	BraA010021820	790
A01	11578352	11579685	Promoter	11576965	11578706	BraA010021830	0
A01	11584147	11585494	Promoter	11585379	11586679	BraA010021850	0
A01	11615615	11615856	Exon	11614901	11616111	BraA010021870	714
A01	11620526	11620828	Promoter	11621862	11628266	BraA010021890	-1034
A01	11630090	11630404	Promoter	11628794	11630133	BraA010021900	0
A01	11659821	11660136	Promoter	11661583	11661975	BraA010021950	-1447
A01	11660438	11660818	Promoter	11661583	11661975	BraA010021950	-765
A01	11662338	11662920	Promoter	11662509	11663960	BraA010021960	0
A01	11663520	11663783	Exon	11662509	11663960	BraA010021960	1011
A01	11678504	11679466	Promoter	11676818	11678837	BraA010021990	0
A01	11680227	11680731	Promoter	11680628	11681737	BraA010022000	0
A01	11686333	11686704	Promoter	11686637	11688175	BraA010022020	0
A01	11687522	11687827	Exon	11686637	11688175	BraA010022020	885
A01	11689443	11689912	Promoter	11689776	11692237	BraA010022030	0
A01	11690151	11690353	Exon	11689776	11692237	BraA010022030	375
A01	11721687	11721983	Promoter	11719859	11721414	BraA010022080	-273
A01	11778896	11781336	Promoter	11779050	11780501	BraA010022160	0
A01	11781460	11782035	Promoter	11779050	11780501	BraA010022160	-959
A01	11792250	11792577	Promoter	11793587	11798960	BraA010022190	-1010
A01	11792817	11794835	Promoter	11793587	11798960	BraA010022190	0
A01	11825992	11826310	Promoter	11814162	11824185	BraA010022220	-1807
A01	5717381	5719829	Distal Intergenic	5720101	5720914	BraA010011330	1085
A01	11830702	11831714	Promoter	11830455	11831330	BraA010022230	0
A01	11838044	11838601	Exon	11838189	11839074	BraA010022240	473
A01	11879603	11879995	Promoter	11879306	11879860	BraA010022270	0
A01	11887835	11888104	Downstream	11884706	11887530	BraA010022280	3129
A01	11899445	11899647	Promoter	11896524	11898019	BraA010022290	-1426
A01	11958229	11958537	Exon	11958058	11958351	BraA010022380	171
A01	11960420	11960667	Promoter	11958457	11960456	BraA010022390	0
A01	11971691	11971955	Exon	11970873	11973435	BraA010022400	1480
A01	11973092	11975034	Promoter	11974356	11976330	BraA010022410	0
A01	11976714	11976917	Downstream	11977069	11977476	BraA010022420	559
A01	11977133	11977767	Promoter	11977069	11977476	BraA010022420	0
A01	11978533	11979096	Promoter	11977069	11977476	BraA010022420	-1057
A01	11979360	11979633	Promoter	11977069	11977476	BraA010022420	-1884
A01	11984528	11984747	Promoter	11984967	11988022	BraA010022430	-220
A01	11988721	11989154	Downstream	11984967	11988022	BraA010022430	3754
A01	12001788	12002229	Exon	12001739	12004801	BraA010022450	2572
A01	12002393	12002910	Exon	12001739	12004801	BraA010022450	1891
A01	12003683	12004003	Exon	12001739	12004801	BraA010022450	798
A01	12045759	12046263	Promoter	12047387	12048716	BraA010022490	-1124
A01	12046392	12047977	Promoter	12047387	12048716	BraA010022490	0
A01	12049462	12051020	Promoter	12050099	12050554	BraA010022500	0
A01	12053055	12055949	Promoter	12054256	12054900	BraA010022530	0
A01	12061149	12061977	Promoter	12061420	12063397	BraA010022540	0
A01	12080693	12081368	Promoter	12079447	12081064	BraA010022570	0
A01	12081665	12082353	Exon	12081444	12084982	BraA010022580	221
A01	12092140	12093816	Promoter	12091861	12093090	BraA010022590	0
A01	12094010	12094453	Promoter	12091861	12093090	BraA010022590	-920
A01	12094656	12095367	Promoter	12091861	12093090	BraA010022590	-1566
A01	12099449	12099852	Promoter	12098100	12099362	BraA010022600	-87
A01	12121040	12121404	Promoter	12120117	12121124	BraA010022610	0
A01	12130849	12131588	Promoter	12132664	12136012	BraA010022620	-1076
A01	12132213	12132658	Promoter	12132664	12136012	BraA010022620	-6
A01	12142671	12142889	Promoter	12136336	12141334	BraA010022630	-1337
A01	12164983	12166355	Promoter	12165713	12166261	BraA010022660	0
A01	12166912	12167312	Promoter	12165713	12166261	BraA010022660	-651
A01	12225459	12225777	Exon	12224582	12226057	BraA010022720	877
A01	12226036	12227728	Promoter	12227696	12231369	BraA010022730	0
A01	12261236	12261444	Downstream	12257787	12261224	BraA010022750	3449
A01	12265675	12266035	Promoter	12264328	12265452	BraA010022760	-223
A01	7068939	7069217	Distal Intergenic	7069957	7070325	BraA010013880	1108
A01	12271241	12272693	Promoter	12272136	12272471	BraA010022770	0
A01	12276770	12278263	Promoter	12280108	12280581	BraA010022780	-1845
A01	12323800	12324014	Promoter	12324046	12326317	BraA010022830	-32
A01	12335027	12336200	Promoter	12335142	12336044	BraA010022860	0
A01	12341245	12341484	Promoter	12341506	12343241	BraA010022870	-22
A01	12341695	12342502	Exon	12341506	12343241	BraA010022870	189
A01	12343150	12343811	Exon	12341506	12343241	BraA010022870	1644
A01	12371591	12371899	Promoter	12370395	12371398	BraA010022910	-193
A01	12386002	12386915	Promoter	12386892	12388119	BraA010022920	0
A01	12387175	12388200	Exon	12386892	12388119	BraA010022920	283
A01	12399819	12400025	Promoter	12398315	12400007	BraA010022930	0
A01	12407377	12407988	Exon	12406911	12407419	BraA010022940	466
A01	12437103	12437952	Promoter	12430773	12437316	BraA010022960	0
A01	12446996	12447519	Promoter	12448687	12449161	BraA010022980	-1168
A01	12450803	12451068	Exon	12449314	12451194	BraA010022990	126
A01	12451249	12451900	Promoter	12449314	12451194	BraA010022990	-55
A01	12468937	12469222	Promoter	12464766	12468826	BraA010023000	-111
A01	12469443	12469724	Promoter	12464766	12468826	BraA010023000	-617
A01	12479323	12479560	Promoter	12478033	12479244	BraA010023010	-79
A01	12480416	12481348	Promoter	12478033	12479244	BraA010023010	-1172
A01	29237101	29237325	Distal Intergenic	29237921	29238444	BraA010027750	1119
A01	12523049	12523484	Promoter	12522465	12522917	BraA010023040	-132
A01	12539848	12540270	Promoter	12538580	12539326	BraA010023060	-522
A01	12540401	12540706	Promoter	12538580	12539326	BraA010023060	-1075
A01	12545398	12546363	Promoter	12544923	12545786	BraA010023070	0
A01	12562144	12562595	Promoter	12562262	12563616	BraA010023080	0
A01	12562739	12562960	Exon	12562262	12563616	BraA010023080	477
A01	12588435	12588847	Promoter	12584389	12588146	BraA010023100	-289
A01	12592831	12593223	Promoter	12594980	12596032	BraA010023110	-1757
A01	12593505	12593837	Promoter	12594980	12596032	BraA010023110	-1143
A01	12603072	12603402	Intron	12600909	12604975	BraA010023130	1573
A01	12603771	12604109	Intron	12600909	12604975	BraA010023130	866
A01	12627692	12629178	Exon	12628847	12632769	BraA010023140	3591
A01	12644052	12644563	Promoter	12644298	12646602	BraA010023160	0
A01	12645452	12646008	Exon	12644298	12646602	BraA010023160	1154
A01	12649663	12650057	Promoter	12650010	12652131	BraA010023180	0
A01	12652609	12652883	Downstream	12650010	12652131	BraA010023180	2599
A01	12707123	12707378	Exon	12706937	12709447	BraA010023300	2069
A01	12707765	12707975	Exon	12706937	12709447	BraA010023300	1472
A01	12709558	12710189	Promoter	12706937	12709447	BraA010023300	-111
A01	12723805	12724022	Promoter	12724038	12726259	BraA010023330	-16
A01	12745273	12745487	Exon	12745116	12747800	BraA010023370	157
A01	12745747	12746026	Exon	12745116	12747800	BraA010023370	631
A01	12750615	12750952	Promoter	12748869	12750590	BraA010023380	-25
A01	12751947	12752713	Promoter	12751432	12752128	BraA010023390	0
A01	12752849	12753885	Promoter	12752626	12752940	BraA010023400	0
A01	12757619	12758944	Promoter	12759418	12762031	BraA010023410	-474
A01	12774794	12775840	Promoter	12773832	12775202	BraA010023440	0
A01	12807285	12807793	Exon	12807250	12808677	BraA010023500	884
A01	12835121	12835848	Exon	12834307	12837994	BraA010023520	2146
A01	12838049	12838356	Promoter	12834307	12837994	BraA010023520	-55
A01	12851344	12851586	Exon	12849437	12852146	BraA010023550	560
A01	12851738	12853619	Promoter	12849437	12852146	BraA010023550	0
A01	12853864	12854125	Promoter	12854418	12855263	BraA010023560	-293
A01	12866278	12870518	Promoter	12869475	12870070	BraA010023610	0
A01	12889396	12890167	Promoter	12889197	12890153	BraA010023630	0
A01	12891389	12892675	Exon	12891107	12892690	BraA010023640	15
A01	12892851	12893299	Promoter	12891107	12892690	BraA010023640	-161
A01	12900647	12901435	Exon	12899224	12900698	BraA010023650	1423
A01	37443790	37443994	Distal Intergenic	37444334	37445141	BraA010038440	1147
A01	12908607	12910687	Promoter	12909189	12910127	BraA010023660	0
A01	12979316	12979625	Promoter	12979826	12980582	BraA010023710	-201
A01	12983672	12984201	Promoter	12985738	12986961	BraA010023720	-1537
A01	12985528	12986284	Promoter	12985738	12986961	BraA010023720	0
A01	12986690	12987115	Exon	12985738	12986961	BraA010023720	952
A01	12987857	12988433	Promoter	12988241	12989579	BraA010023730	0
A01	13018869	13019914	Exon	13019352	13020098	BraA010023790	184
A01	13068250	13071441	Promoter	13070482	13070766	BraA010023840	0
A01	13089211	13091712	Promoter	13091643	13092604	BraA010023870	0
A01	13102061	13102291	Exon	13101642	13103090	BraA010023890	419
A01	40492434	40492651	Distal Intergenic	40492981	40493812	BraA010042380	1161
A01	13181194	13181602	Exon	13180627	13183054	BraA010023930	567
A01	13181977	13182199	Intron	13180627	13183054	BraA010023930	1350
A01	13220003	13220340	Exon	13218432	13221535	BraA010023950	1571
A01	13220522	13221554	Exon	13218432	13221535	BraA010023950	2090
A01	13293804	13294122	Exon	13293652	13293909	BraA010024010	152
A01	13294317	13296759	Promoter	13296477	13299171	BraA010024020	0
A01	13298264	13299892	Exon	13296477	13299171	BraA010024020	1787
A01	13310306	13311520	Promoter	13308324	13310851	BraA010024030	0
A01	13321532	13321775	Promoter	13320420	13321580	BraA010024050	0
A01	13356285	13356669	Promoter	13353156	13356181	BraA010024100	-104
A01	13357445	13357904	Exon	13357280	13357987	BraA010024110	83
A01	13366757	13367393	Exon	13366726	13368628	BraA010024130	1235
A01	13368930	13369445	Promoter	13366726	13368628	BraA010024130	-302
A01	13377376	13377988	Promoter	13379225	13393376	BraA010024140	-1237
A01	13378106	13379295	Promoter	13379225	13393376	BraA010024140	0
A01	13392908	13393183	Exon	13393483	13393725	BraA010024150	542
A01	13407070	13407434	Downstream	13404422	13406974	BraA010024180	2648
A01	13431993	13433832	Promoter	13432512	13433726	BraA010024210	0
A01	13433948	13434290	Downstream	13432512	13433726	BraA010024210	1436
A01	13473794	13474145	Promoter	13474185	13475204	BraA010024240	-40
A01	13474659	13475292	Exon	13474185	13475204	BraA010024240	474
A01	13481783	13482159	Exon	13481910	13483259	BraA010024260	1100
A01	13492872	13493072	Exon	13491040	13493651	BraA010024270	579
A01	13527103	13527445	Exon	13527020	13528555	BraA010024320	1110
A01	13528479	13528907	Promoter	13527020	13528555	BraA010024320	0
A01	13530231	13530937	Promoter	13530299	13530843	BraA010024330	0
A01	13531071	13531314	Downstream	13530299	13530843	BraA010024330	772
A01	13538924	13540143	Promoter	13541145	13542457	BraA010024340	-1002
A01	13563328	13565103	Promoter	13563998	13564882	BraA010024360	0
A01	13569978	13570313	Promoter	13570279	13573194	BraA010024370	0
A01	13570584	13570786	Exon	13570279	13573194	BraA010024370	305
A01	13582367	13582781	Exon	13581005	13582787	BraA010024390	1362
A01	13589317	13589598	Promoter	13587271	13589348	BraA010024400	0
A01	13597175	13597375	Promoter	13595364	13596032	BraA010024410	-1143
A01	13600174	13600936	Exon	13600920	13601360	BraA010024420	424
A01	13601076	13601653	Promoter	13600920	13601360	BraA010024420	0
A01	13607231	13607433	Promoter	13607585	13609468	BraA010024440	-152
A01	13607798	13608224	Exon	13607585	13609468	BraA010024440	213
A01	13608412	13609116	Exon	13607585	13609468	BraA010024440	827
A01	13613084	13613626	Promoter	13610686	13612207	BraA010024450	-877
A01	10989974	10990315	Distal Intergenic	10991123	10991507	BraA010020960	1192
A01	32918819	32919776	Distal Intergenic	32920494	32920975	BraA010031930	1199
A01	13656927	13657598	Promoter	13657233	13657566	BraA010024530	0
A01	13657876	13658282	Promoter	13657233	13657566	BraA010024530	-310
A01	13664341	13665700	Promoter	13664959	13665417	BraA010024540	0
A01	13665953	13667434	Promoter	13666983	13668314	BraA010024550	0
A01	13668007	13668332	Exon	13666983	13668314	BraA010024550	1024
A01	13673164	13674208	Promoter	13674158	13675716	BraA010024560	0
A01	13676344	13676721	Promoter	13677414	13678460	BraA010024570	-693
A01	13676841	13677238	Promoter	13677414	13678460	BraA010024570	-176
A01	13677649	13678844	Exon	13677414	13678460	BraA010024570	235
A01	13730210	13731513	Promoter	13731265	13731540	BraA010024590	0
A01	13734010	13734665	Promoter	13732157	13734326	BraA010024600	0
A01	13743427	13745501	Promoter	13744642	13745481	BraA010024620	0
A01	13746460	13746677	Promoter	13748215	13749386	BraA010024630	-1538
A01	13746888	13747889	Promoter	13748215	13749386	BraA010024630	-326
A01	13749467	13749730	Downstream	13748215	13749386	BraA010024630	1252
A01	13785858	13786091	Promoter	13786248	13786982	BraA010024670	-157
A01	13792703	13793266	Promoter	13792169	13792597	BraA010024690	-106
A01	13835758	13836347	Promoter	13835966	13836283	BraA010024730	0
A01	13836599	13837326	Promoter	13836388	13836648	BraA010024740	0
A01	13839775	13840009	Promoter	13838482	13839068	BraA010024750	-707
A01	13844937	13845360	Promoter	13846328	13850233	BraA010024760	-968
A01	13845631	13845832	Promoter	13846328	13850233	BraA010024760	-496
A01	13861180	13861765	Exon	13859015	13866120	BraA010024780	4355
A01	13865740	13867159	Promoter	13866839	13871738	BraA010024790	0
A01	13966488	13966778	Promoter	13967161	13969103	BraA010024880	-383
A01	13976538	13976943	Exon	13975541	13976728	BraA010024890	997
A01	13980864	13981170	Exon	13979419	13981584	BraA010024900	414
A01	13998898	13999115	Exon	13997743	13999683	BraA010024910	568
A01	13999290	14000042	Promoter	13997743	13999683	BraA010024910	0
A01	14001681	14003480	Promoter	13997743	13999683	BraA010024910	-1998
A01	14003624	14004259	Intron	14002772	14006579	BraA010024920	2320
A01	14004436	14006990	Promoter	14002772	14006579	BraA010024920	0
A01	14016792	14018426	Exon	14015617	14017067	BraA010024950	1175
A01	14051217	14052810	Promoter	14052290	14056325	BraA010024980	0
A01	14054290	14054765	Exon	14052290	14056325	BraA010024980	2000
A01	14073341	14073953	Promoter	14071663	14073634	BraA010025010	0
A01	14077380	14077680	Intron	14076825	14080733	BraA010025020	555
A01	14090215	14090978	Promoter	14090481	14092541	BraA010025030	0
A01	14104473	14105477	Promoter	14105220	14105883	BraA010025040	0
A01	14108343	14108704	Exon	14108555	14111105	BraA010025050	2401
A01	14110202	14110435	Intron	14108555	14111105	BraA010025050	670
A01	14111048	14111734	Promoter	14108555	14111105	BraA010025050	0
A01	14134802	14135292	Promoter	14135406	14136346	BraA010025090	-114
A01	14135580	14136583	Exon	14135406	14136346	BraA010025090	174
A01	14136793	14138556	Promoter	14136765	14138132	BraA010025100	0
A01	14141079	14142831	Promoter	14141352	14142260	BraA010025120	0
A01	14157046	14160019	Promoter	14158085	14159290	BraA010025160	0
A01	14170472	14171031	Promoter	14171493	14174935	BraA010025190	-462
A01	14179717	14180104	Promoter	14179508	14180020	BraA010025220	0
A01	14189331	14189589	Promoter	14189588	14190310	BraA010025240	0
A01	14189856	14190150	Exon	14189588	14190310	BraA010025240	268
A01	14190856	14191096	Exon	14189588	14190310	BraA010025240	1268
A01	14195711	14196001	Promoter	14196029	14196337	BraA010025260	-28
A01	14200750	14201121	Promoter	14198934	14200587	BraA010025280	-163
A01	14201988	14202895	Promoter	14198934	14200587	BraA010025280	-1401
A01	14241827	14242093	Exon	14242098	14242457	BraA010025310	364
A01	14264977	14266200	Promoter	14265218	14266198	BraA010025340	0
A01	14291018	14291731	Promoter	14291208	14293461	BraA010025360	0
A01	14293557	14293871	Downstream	14291208	14293461	BraA010025360	2349
A01	14294174	14295032	Promoter	14296970	14301828	BraA010025370	-1938
A01	14295680	14295911	Promoter	14296970	14301828	BraA010025370	-1059
A01	14296564	14296999	Promoter	14296970	14301828	BraA010025370	0
A01	14297208	14297490	Exon	14296970	14301828	BraA010025370	238
A01	14299542	14300075	Exon	14296970	14301828	BraA010025370	2572
A01	14302211	14302649	Downstream	14296970	14301828	BraA010025370	5241
A01	14366821	14367321	Promoter	14368349	14370307	BraA010025420	-1028
A01	14367771	14370627	Promoter	14368349	14370307	BraA010025420	0
A01	29010812	29011266	Distal Intergenic	29012181	29012543	BraA010027570	1277
A01	14417828	14418352	Promoter	14417633	14418193	BraA010025450	0
A01	14426563	14426869	Promoter	14426926	14429165	BraA010025460	-57
A01	14428807	14429231	Exon	14426926	14429165	BraA010025460	1881
A01	14429376	14429602	Exon	14429357	14431470	BraA010025470	1868
A01	14431011	14432384	Promoter	14429357	14431470	BraA010025470	0
A01	14433233	14433536	Promoter	14429357	14431470	BraA010025470	-1763
A01	14463649	14463901	Promoter	14464271	14464684	BraA010025500	-370
A01	14467982	14468247	Downstream	14466186	14467166	BraA010025510	1796
A01	14479782	14480032	Exon	14477695	14480738	BraA010025520	706
A01	14480685	14481048	Promoter	14477695	14480738	BraA010025520	0
A01	14508368	14508655	Downstream	14507124	14508102	BraA010025540	1244
A01	14532419	14532827	Promoter	14533197	14533852	BraA010025570	-370
A01	14610544	14610826	Promoter	14612126	14615731	BraA010025640	-1300
A01	14611725	14612008	Promoter	14612126	14615731	BraA010025640	-118
A01	14617247	14617541	Promoter	14616997	14617290	BraA010025650	0
A01	14646799	14647063	Exon	14646396	14646635	BraA010025680	403
A01	14648126	14648335	Promoter	14646947	14648249	BraA010025690	0
A01	14648756	14649067	Promoter	14646947	14648249	BraA010025690	-507
A01	14695413	14696265	Exon	14685970	14697145	BraA010025740	880
A01	14697029	14697246	Promoter	14685970	14697145	BraA010025740	0
A01	14714472	14714682	Exon	14714132	14715681	BraA010025750	340
A01	14714942	14715812	Exon	14714132	14715681	BraA010025750	810
A01	14716029	14716306	Downstream	14714132	14715681	BraA010025750	1897
A01	14731595	14731939	Promoter	14731902	14733958	BraA010025760	0
A01	14740199	14740536	Promoter	14740502	14742477	BraA010025780	0
A01	14745052	14746165	Promoter	14745211	14748005	BraA010025800	0
A01	14753910	14754189	Promoter	14754111	14756169	BraA010025820	0
A01	14764728	14764970	Promoter	14761296	14764217	BraA010025830	-511
A01	14768465	14769404	Promoter	14766167	14769020	BraA010025840	0
A01	14769568	14769868	Promoter	14766167	14769020	BraA010025840	-548
A01	14770178	14770624	Promoter	14766167	14769020	BraA010025840	-1158
A01	14806398	14806668	Promoter	14806560	14807720	BraA010025860	0
A01	14807933	14808337	Promoter	14808465	14808797	BraA010025870	-128
A01	14814733	14815022	Promoter	14813789	14814986	BraA010025880	0
A01	14829582	14830364	Promoter	14824499	14829084	BraA010025900	-498
A01	14841088	14841325	Exon	14841281	14841953	BraA010025920	628
A01	14841886	14842090	Promoter	14841281	14841953	BraA010025920	0
A01	14842369	14843116	Promoter	14841281	14841953	BraA010025920	-416
A01	14847715	14847921	Promoter	14844505	14847427	BraA010025930	-288
A01	14848144	14848632	Promoter	14844505	14847427	BraA010025930	-717
A01	14931633	14931900	Promoter	14921364	14931266	BraA010026010	-367
A01	14995761	14997013	Promoter	14996131	14997616	BraA010026030	0
A01	14997230	14997526	Exon	14996131	14997616	BraA010026030	1099
A01	15042190	15042467	Promoter	15042391	15043746	BraA010026070	0
A01	15044872	15046111	Promoter	15045583	15047550	BraA010026080	0
A01	15060301	15060529	Exon	15059124	15061176	BraA010026090	647
A01	15060741	15061454	Promoter	15059124	15061176	BraA010026090	0
A01	15083150	15084179	Promoter	15083597	15088918	BraA010026130	0
A01	15084319	15084669	Exon	15083597	15088918	BraA010026130	722
A01	15085671	15086458	Exon	15083597	15088918	BraA010026130	2074
A01	15086804	15087503	Intron	15089793	15091229	BraA010026140	-2290
A01	15088686	15089288	Promoter	15089793	15091229	BraA010026140	-505
A01	15089568	15089776	Promoter	15089793	15091229	BraA010026140	-17
A01	15090354	15091761	Exon	15089793	15091229	BraA010026140	561
A01	15092672	15096705	Promoter	15092609	15093466	BraA010026150	0
A01	10238046	10238928	Distal Intergenic	10236707	10237024	BraA010019770	1339
A01	15119529	15120988	Promoter	15122203	15123230	BraA010026180	-1215
A01	15135227	15136191	Promoter	15133506	15136086	BraA010026210	0
A01	15137286	15139086	Exon	15137676	15139424	BraA010026220	338
A01	15139309	15140310	Promoter	15137676	15139424	BraA010026220	0
A01	15163062	15163613	Promoter	15162302	15163219	BraA010026270	0
A01	15199921	15200157	Promoter	15198817	15199355	BraA010026350	-566
A01	15211766	15212140	Promoter	15212134	15214408	BraA010026360	0
A01	15212391	15212748	Exon	15212134	15214408	BraA010026360	257
A01	15213518	15214505	Exon	15212134	15214408	BraA010026360	1384
A01	15214663	15214911	Downstream	15212134	15214408	BraA010026360	2529
A01	15215086	15215665	Downstream	15212134	15214408	BraA010026360	2952
A01	13599504	13600015	Distal Intergenic	13600920	13601360	BraA010024420	1345
A01	5698398	5698661	Distal Intergenic	5698777	5700009	BraA010011300	1348
A01	15313297	15315781	Promoter	15313791	15314144	BraA010026440	0
A01	15315907	15316411	Promoter	15313791	15314144	BraA010026440	-1763
A01	15329310	15329638	Exon	15329407	15330229	BraA010026450	591
A01	15365430	15365845	Promoter	15363867	15365594	BraA010026470	0
A01	15367462	15367892	Promoter	15363867	15365594	BraA010026470	-1868
A01	15378081	15379982	Promoter	15380147	15385108	BraA010026490	-165
A01	15380361	15380634	Exon	15380147	15385108	BraA010026490	214
A01	15385076	15385626	Exon	15388945	15389311	BraA010026500	-3319
A01	15393659	15394209	Promoter	15393970	15395994	BraA010026510	0
A01	15394360	15394744	Exon	15393970	15395994	BraA010026510	390
A01	15396694	15396898	Downstream	15393970	15395994	BraA010026510	2724
A01	15399356	15400275	Promoter	15400471	15401535	BraA010026520	-196
A01	15401267	15401845	Exon	15400471	15401535	BraA010026520	796
A01	15401987	15402221	Downstream	15400471	15401535	BraA010026520	1516
A01	15402350	15402638	Downstream	15400471	15401535	BraA010026520	1879
A01	15413992	15414989	Promoter	15414405	15414821	BraA010026540	0
A01	15420181	15420974	Promoter	15420543	15422610	BraA010026550	0
A01	15421222	15421746	Intron	15420543	15422610	BraA010026550	679
A01	15421879	15423039	Exon	15420543	15422610	BraA010026550	1336
A01	34735091	34735511	Distal Intergenic	34736256	34736894	BraA010034270	1383
A01	15457965	15458532	Promoter	15459818	15460057	BraA010026560	-1286
A01	15458720	15459045	Promoter	15459818	15460057	BraA010026560	-773
A01	15459260	15459582	Promoter	15459818	15460057	BraA010026560	-236
A01	15478956	15479721	Intron	15477348	15481795	BraA010026610	2074
A01	15494647	15495759	Promoter	15496594	15498348	BraA010026630	-835
A01	15496262	15499038	Promoter	15496594	15498348	BraA010026630	0
A01	1194962	1195769	Distal Intergenic	1193553	1193909	BraA010002490	1409
A01	15537240	15537757	Promoter	15537483	15537890	BraA010026640	0
A01	15581830	15584468	Promoter	15584020	15584307	BraA010026670	0
A01	15590515	15591682	Exon	15585253	15591612	BraA010026680	5262
A01	15661423	15662223	Exon	15661103	15662237	BraA010026720	320
A01	15716224	15716432	Promoter	15715396	15716176	BraA010026760	-48
A01	15722078	15722485	Promoter	15722488	15725152	BraA010026770	-3
A01	15722718	15723044	Exon	15722488	15725152	BraA010026770	230
A01	15724427	15725404	Exon	15722488	15725152	BraA010026770	1939
A01	15737795	15738169	Promoter	15726887	15736064	BraA010026780	-1731
A01	15748581	15748865	Promoter	15746622	15746831	BraA010026790	-1750
A01	15764192	15764686	Promoter	15762483	15764166	BraA010026800	-26
A01	15764814	15767910	Promoter	15762483	15764166	BraA010026800	-648
A01	15862297	15863369	Exon	15862374	15864647	BraA010026860	1278
A01	15864279	15865502	Promoter	15862374	15864647	BraA010026860	0
A01	15897108	15897434	Exon	15896210	15897350	BraA010026900	898
A01	15897744	15898211	Downstream	15896210	15897350	BraA010026900	1534
A01	10338358	10338565	Distal Intergenic	10338911	10340004	BraA010019940	1439
A01	15924184	15925080	Exon	15924473	15926757	BraA010026930	1677
A01	15926717	15927054	Promoter	15924473	15926757	BraA010026930	0
A01	15944880	15946186	Promoter	15942223	15944729	BraA010026940	-151
A01	15946345	15946792	Promoter	15942223	15944729	BraA010026940	-1616
A01	14416219	14416751	Distal Intergenic	14417633	14418193	BraA010025450	1442
A01	15957868	15958443	Promoter	15958244	15958549	BraA010026960	0
A01	15958662	15958911	Exon	15958244	15958549	BraA010026960	418
A01	15970344	15970993	Exon	15963711	15970886	BraA010026980	6633
A01	16032242	16032784	Exon	16032026	16033777	BraA010027030	216
A01	13663374	13663969	Distal Intergenic	13664959	13665417	BraA010024540	1448
A01	5910441	5910874	Distal Intergenic	5911299	5912326	BraA010011680	1452
A01	12164324	12164802	Distal Intergenic	12165713	12166261	BraA010022660	1459
A01	14244073	14244504	Distal Intergenic	14242613	14242911	BraA010025320	1460
A01	13319864	13320078	Distal Intergenic	13320420	13321580	BraA010024050	1502
A01	34329893	34330158	Distal Intergenic	34331073	34331675	BraA010033660	1517
A01	29014974	29016141	Distal Intergenic	29017304	29017666	BraA010027580	1525
A01	12520935	12521385	Distal Intergenic	12522465	12522917	BraA010023040	1532
A01	28567247	28569263	Promoter	28571141	28572718	BraA010027290	-1878
A01	28569777	28570328	Promoter	28571141	28572718	BraA010027290	-813
A01	28570983	28571533	Promoter	28571141	28572718	BraA010027290	0
A01	28571657	28572312	Intron	28571141	28572718	BraA010027290	516
A01	28645517	28647320	Promoter	28648682	28649546	BraA010027300	-1362
A01	28648748	28649100	Exon	28648682	28649546	BraA010027300	66
A01	28717863	28718370	Promoter	28718354	28720226	BraA010027330	0
A01	28879319	28880726	Promoter	28878042	28879611	BraA010027450	0
A01	28937537	28938114	Promoter	28938130	28939637	BraA010027540	-16
A01	28939995	28940808	Downstream	28938130	28939637	BraA010027540	1865
A01	28948503	28948956	Promoter	28950855	28952457	BraA010027550	-1899
A01	28950218	28950504	Promoter	28950855	28952457	BraA010027550	-351
A01	28955862	28956210	Exon	28954643	28958037	BraA010027560	1827
A01	28958163	28958680	Promoter	28954643	28958037	BraA010027560	-126
A01	28959547	28959949	Promoter	28954643	28958037	BraA010027560	-1510
A01	29030565	29031082	Promoter	29031039	29040302	BraA010027590	0
A01	29040777	29041239	Downstream	29031039	29040302	BraA010027590	9738
A01	29050872	29051298	Promoter	29052033	29053162	BraA010027600	-735
A01	29051763	29052104	Promoter	29052033	29053162	BraA010027600	0
A01	29052696	29053497	Exon	29052033	29053162	BraA010027600	663
A01	29066709	29067502	Exon	29067311	29068398	BraA010027610	896
A01	29067669	29068360	Exon	29067311	29068398	BraA010027610	38
A01	29110567	29110772	Exon	29109662	29110959	BraA010027650	905
A01	29110991	29112070	Exon	29111957	29113257	BraA010027660	1187
A01	29112215	29112442	Intron	29111957	29113257	BraA010027660	815
A01	29113584	29114139	Promoter	29113908	29115676	BraA010027670	0
A01	29115505	29115759	Exon	29113908	29115676	BraA010027670	1597
A01	29115947	29116571	Downstream	29113908	29115676	BraA010027670	2039
A01	7305760	7306707	Distal Intergenic	7307534	7308285	BraA010014330	1578
A01	29158363	29158571	Exon	29153644	29158889	BraA010027690	4719
A01	29158714	29159012	Exon	29153644	29158889	BraA010027690	5070
A01	29159246	29159519	Downstream	29153644	29158889	BraA010027690	5602
A01	29179652	29179906	Exon	29179495	29179914	BraA010027700	8
A01	29180251	29181258	Promoter	29179495	29179914	BraA010027700	-337
A01	29228960	29229717	Exon	29229490	29232402	BraA010027740	2685
A01	29229897	29230317	Exon	29229490	29232402	BraA010027740	2085
A01	29232086	29233612	Promoter	29229490	29232402	BraA010027740	0
A01	29249099	29249323	Promoter	29250759	29251962	BraA010027770	-1436
A01	29249545	29249808	Promoter	29250759	29251962	BraA010027770	-951
A01	29250436	29250712	Promoter	29250759	29251962	BraA010027770	-47
A01	29251812	29252094	Exon	29250759	29251962	BraA010027770	1053
A01	29262324	29262564	Promoter	29260645	29260992	BraA010027790	-1332
A01	29262711	29262966	Promoter	29260645	29260992	BraA010027790	-1719
A01	29285521	29285740	Promoter	29283061	29284488	BraA010027810	-1033
A01	29297409	29298561	Promoter	29296454	29297920	BraA010027820	0
A01	29320756	29321504	Exon	29321276	29322420	BraA010027850	916
A01	29321920	29322802	Promoter	29321276	29322420	BraA010027850	0
A01	29332338	29332602	Promoter	29333435	29334186	BraA010027870	-833
A01	29332894	29333123	Promoter	29333435	29334186	BraA010027870	-312
A01	29357327	29357605	Exon	29357292	29359579	BraA010027900	1974
A01	29358773	29359367	Exon	29357292	29359579	BraA010027900	212
A01	29359532	29359961	Promoter	29357292	29359579	BraA010027900	0
A01	29362482	29362915	Promoter	29361697	29362617	BraA010027910	0
A01	7221352	7221864	Distal Intergenic	7221948	7223462	BraA010014120	1598
A01	29417724	29418369	Promoter	29415829	29418068	BraA010027960	0
A01	29421638	29422387	Promoter	29423181	29424954	BraA010027980	-794
A01	29422589	29423146	Promoter	29423181	29424954	BraA010027980	-35
A01	29423465	29423673	Exon	29423181	29424954	BraA010027980	284
A01	29424355	29424610	Exon	29423181	29424954	BraA010027980	1174
A01	29425110	29425583	Downstream	29423181	29424954	BraA010027980	1929
A01	29432183	29432505	Promoter	29433348	29437845	BraA010027990	-843
A01	29512922	29513514	Promoter	29512846	29513346	BraA010028070	0
A01	29513703	29513910	Promoter	29512846	29513346	BraA010028070	-357
A01	29531002	29531237	Promoter	29532183	29532434	BraA010028090	-946
A01	29535863	29536164	Promoter	29535363	29535965	BraA010028100	0
A01	29565070	29565481	Exon	29565444	29566867	BraA010028150	1386
A01	29565900	29566341	Exon	29565444	29566867	BraA010028150	526
A01	29597490	29598437	Exon	29597682	29598544	BraA010028190	107
A01	29598604	29599288	Promoter	29597682	29598544	BraA010028190	-60
A01	5166515	5166794	Distal Intergenic	5167345	5168415	BraA010010370	1621
A01	29677118	29677447	Intron	29675702	29678712	BraA010028280	1265
A01	3837883	3838154	Distal Intergenic	3838213	3839781	BraA010008290	1627
A01	29740412	29740620	Exon	29740243	29740638	BraA010028340	18
A01	29774907	29775146	Exon	29772381	29775164	BraA010028380	18
A01	29775468	29775862	Promoter	29772381	29775164	BraA010028380	-304
A01	29779058	29781141	Promoter	29779792	29780865	BraA010028390	0
A01	29781469	29783434	Promoter	29779792	29780865	BraA010028390	-604
A01	29797042	29797504	Exon	29796070	29797808	BraA010028400	304
A01	29797827	29798574	Promoter	29796070	29797808	BraA010028400	-19
A01	29802554	29802760	Promoter	29801248	29802525	BraA010028410	-29
A01	29856026	29856441	Promoter	29853560	29856077	BraA010028460	0
A01	29929611	29930332	Promoter	29925267	29929393	BraA010028540	-218
A01	29931525	29932062	Promoter	29931622	29932023	BraA010028550	0
A01	29932492	29933114	Promoter	29932934	29933752	BraA010028560	0
A01	29933615	29933830	Promoter	29934001	29936892	BraA010028570	-171
A01	29940708	29940948	Promoter	29937655	29940684	BraA010028580	-24
A01	29941625	29941839	Promoter	29937655	29940684	BraA010028580	-941
A01	29942470	29942713	Promoter	29937655	29940684	BraA010028580	-1786
A01	29944758	29944974	Promoter	29945127	29947629	BraA010028590	-153
A01	29945304	29946269	Exon	29945127	29947629	BraA010028590	177
A01	29973571	29973843	Exon	29960676	29973656	BraA010028600	12895
A01	29989413	29989945	Promoter	29977957	29989423	BraA010028610	0
A01	29990199	29990407	Promoter	29977957	29989423	BraA010028610	-776
A01	30018637	30018886	Promoter	30016817	30018690	BraA010028630	0
A01	30025410	30025650	Promoter	30023818	30025131	BraA010028640	-279
A01	30089151	30090289	Promoter	30090009	30093502	BraA010028690	0
A01	30091252	30092914	Exon	30090009	30093502	BraA010028690	1243
A01	30093264	30093521	Promoter	30094211	30096573	BraA010028700	-690
A01	30093820	30094021	Promoter	30094211	30096573	BraA010028700	-190
A01	30094206	30094820	Promoter	30094211	30096573	BraA010028700	0
A01	30130163	30130695	Exon	30129469	30131195	BraA010028800	694
A01	30132646	30133287	Exon	30131469	30135428	BraA010028810	1177
A01	30149862	30150249	Exon	30149016	30152768	BraA010028840	846
A01	30157057	30157564	Promoter	30156086	30157329	BraA010028850	0
A01	30167265	30167810	Exon	30164319	30168235	BraA010028860	2946
A01	30188817	30189934	Promoter	30189701	30191025	BraA010028870	0
A01	30219331	30219583	Promoter	30217380	30219444	BraA010028910	0
A01	30219841	30220497	Promoter	30217380	30219444	BraA010028910	-397
A01	30245194	30245782	Exon	30239079	30247796	BraA010028920	6115
A01	30247335	30248284	Exon	30254129	30254389	BraA010028930	6105
A01	30266941	30268125	Promoter	30265120	30265773	BraA010028960	-1168
A01	30282608	30282904	Downstream	30277560	30281833	BraA010028970	5048
A01	30307257	30307607	Exon	30302629	30307267	BraA010029000	4628
A01	30312222	30312453	Promoter	30307606	30312252	BraA010029010	0
A01	30352206	30353359	Promoter	30352469	30353032	BraA010029040	0
A01	30363834	30364323	Exon	30363569	30365021	BraA010029060	265
A01	30365979	30366469	Exon	30365213	30366607	BraA010029070	138
A01	30371979	30373545	Exon	30373495	30373782	BraA010029080	237
A01	30373679	30373998	Promoter	30373495	30373782	BraA010029080	0
A01	30374224	30374782	Promoter	30373495	30373782	BraA010029080	-442
A01	30402945	30404246	Promoter	30403745	30406200	BraA010029110	0
A01	30406184	30406635	Exon	30403745	30406200	BraA010029110	2439
A01	30409735	30411504	Promoter	30406717	30409285	BraA010029120	-450
A01	30480715	30482695	Downstream	30487707	30488276	BraA010029200	-5012
A01	30491244	30493893	Promoter	30492402	30493207	BraA010029210	0
A01	30494895	30496240	Promoter	30492402	30493207	BraA010029210	-1688
A01	30576438	30577478	Promoter	30576645	30576980	BraA010029270	0
A01	30577914	30578521	Exon	30577687	30577920	BraA010029280	227
A01	30640711	30641550	Exon	30640131	30644432	BraA010029310	2882
A01	30674184	30674497	Promoter	30674567	30675451	BraA010029350	-70
A01	30675897	30677121	Downstream	30674567	30675451	BraA010029350	1330
A01	30681583	30681831	Promoter	30681952	30682239	BraA010029360	-121
A01	30694673	30695086	Promoter	30695135	30697283	BraA010029390	-49
A01	30699666	30702945	Promoter	30700301	30702334	BraA010029400	0
A01	30707009	30707217	Promoter	30703012	30707107	BraA010029410	0
A01	30709021	30710046	Promoter	30703012	30707107	BraA010029410	-1914
A01	30714549	30714804	Promoter	30715232	30715972	BraA010029430	-428
A01	30744811	30751675	Promoter	30750518	30755231	BraA010029470	0
A01	30751878	30752222	Exon	30750518	30755231	BraA010029470	1360
A01	30754397	30755150	Exon	30750518	30755231	BraA010029470	3879
A01	30775427	30775631	Promoter	30775596	30777632	BraA010029490	0
A01	30803983	30804201	Exon	30802462	30807950	BraA010029510	3749
A01	30804714	30805901	Intron	30802462	30807950	BraA010029510	2049
A01	30946599	30946855	Intron	30942741	30943004	BraA010029630	3858
A01	30961758	30962305	Promoter	30962222	30962788	BraA010029650	0
A01	30962567	30963211	Exon	30962222	30962788	BraA010029650	345
A01	30965840	30967136	Downstream	30963666	30965554	BraA010029660	2174
A01	30980280	30981610	Exon	30981179	30983180	BraA010029680	1570
A01	30983277	30983497	Promoter	30981179	30983180	BraA010029680	-97
A01	30985742	30986049	Promoter	30984474	30985695	BraA010029690	-47
A01	30987306	30987897	Promoter	30987348	30987968	BraA010029700	0
A01	30988411	30988968	Promoter	30988316	30988681	BraA010029710	0
A01	30989139	30989544	Promoter	30989322	30990345	BraA010029720	0
A01	31009225	31010369	Promoter	31011255	31012809	BraA010029760	-886
A01	31029303	31029699	Promoter	31026572	31029166	BraA010029790	-137
A01	31045331	31046067	Promoter	31046003	31047545	BraA010029800	0
A01	31050623	31051937	Exon	31050699	31054158	BraA010029810	2221
A01	31102851	31103307	Promoter	31103136	31106605	BraA010029860	0
A01	31125756	31126033	Promoter	31123291	31125675	BraA010029880	-81
A01	31152460	31154112	Promoter	31155719	31159428	BraA010029910	-1607
A01	31154453	31154857	Promoter	31155719	31159428	BraA010029910	-862
A01	31155256	31155727	Promoter	31155719	31159428	BraA010029910	0
A01	31159865	31160885	Promoter	31160223	31160669	BraA010029920	0
A01	31166693	31167503	Promoter	31164996	31166677	BraA010029930	-16
A01	31213805	31214197	Promoter	31211601	31213926	BraA010029980	0
A01	31257323	31257735	Exon	31256352	31258965	BraA010030020	1230
A01	31258581	31260355	Promoter	31259702	31261594	BraA010030030	0
A01	31282700	31283061	Exon	31281504	31284867	BraA010030080	1806
A01	31294260	31294676	Promoter	31291005	31294405	BraA010030090	0
A01	31334517	31334747	Exon	31330401	31335272	BraA010030140	525
A01	2832389	2832880	Distal Intergenic	2830698	2830946	BraA010006130	1691
A01	31343633	31343918	Promoter	31344184	31345410	BraA010030150	-266
A01	31345641	31345887	Downstream	31344184	31345410	BraA010030150	1457
A01	31346170	31346470	Downstream	31344184	31345410	BraA010030150	1986
A01	31349568	31351189	Promoter	31350284	31351027	BraA010030160	0
A01	31461936	31463126	Promoter	31463245	31469350	BraA010030290	-119
A01	31469209	31471160	Promoter	31470654	31472683	BraA010030300	0
A01	31486198	31486663	Promoter	31486643	31488794	BraA010030320	0
A01	31499554	31499825	Exon	31499543	31499851	BraA010030350	26
A01	31504071	31504347	Promoter	31502595	31503214	BraA010030360	-857
A01	31504584	31505316	Promoter	31502595	31503214	BraA010030360	-1370
A01	31508143	31509736	Exon	31508848	31511348	BraA010030370	1612
A01	31510539	31511926	Promoter	31508848	31511348	BraA010030370	0
A01	31518138	31519516	Promoter	31518278	31518661	BraA010030380	0
A01	31564983	31565505	Promoter	31565626	31566901	BraA010030410	-121
A01	33525887	33526320	Distal Intergenic	33524185	33524446	BraA010032660	1702
A01	31572357	31572860	Exon	31570369	31573305	BraA010030420	445
A01	31573002	31574147	Promoter	31570369	31573305	BraA010030420	0
A01	31574425	31574726	Promoter	31570369	31573305	BraA010030420	-1120
A01	31579843	31580114	Exon	31576986	31580877	BraA010030430	763
A01	31611192	31613222	Promoter	31611471	31612648	BraA010030490	0
A01	31631333	31632441	Promoter	31632076	31633073	BraA010030510	0
A01	31632563	31633099	Exon	31632076	31633073	BraA010030510	487
A01	31670294	31671189	Exon	31670557	31672085	BraA010030550	896
A01	31672227	31673308	Promoter	31670557	31672085	BraA010030550	-142
A01	31710256	31710518	Promoter	31709475	31709822	BraA010030620	-434
A01	31731275	31731615	Promoter	31731738	31733158	BraA010030660	-123
A01	31745208	31745766	Promoter	31743238	31745456	BraA010030680	0
A01	29606362	29606605	Distal Intergenic	29606960	29608311	BraA010028200	1706
A01	31768548	31769185	Exon	31768633	31770745	BraA010030700	1560
A01	31801421	31801638	Promoter	31800894	31801401	BraA010030740	-20
A01	31837945	31840463	Promoter	31839111	31839711	BraA010030760	0
A01	31846581	31847078	Exon	31844879	31846736	BraA010030770	1702
A01	31856852	31858431	Promoter	31857659	31858066	BraA010030790	0
A01	31867952	31868163	Promoter	31864071	31867838	BraA010030800	-114
A01	31876128	31876597	Exon	31871454	31872452	BraA010030820	-3676
A01	31879447	31879679	Intron	31875351	31881271	BraA010030830	1592
A01	31881277	31881599	Promoter	31875351	31881271	BraA010030830	-6
A01	31923023	31923723	Promoter	31923408	31925431	BraA010030860	0
A01	31925054	31925740	Exon	31923408	31925431	BraA010030860	1646
A01	31927410	31927866	Promoter	31928610	31929650	BraA010030870	-744
A01	31949100	31949506	Promoter	31949599	31950639	BraA010030880	-93
A01	31950722	31951875	Downstream	31949599	31950639	BraA010030880	1123
A01	31998301	31999028	Promoter	32000789	32002352	BraA010030890	-1761
A01	32075018	32075255	Promoter	32076134	32077397	BraA010030930	-879
A01	32075476	32075759	Promoter	32076134	32077397	BraA010030930	-375
A01	32076569	32076915	Exon	32076134	32077397	BraA010030930	435
A01	32097443	32097757	Promoter	32095518	32097027	BraA010030940	-416
A01	32098462	32100139	Promoter	32097814	32099040	BraA010030950	0
A01	32100372	32100656	Promoter	32097814	32099040	BraA010030950	-1332
A01	32100849	32101224	Promoter	32097814	32099040	BraA010030950	-1809
A01	32106341	32107208	Exon	32105825	32108847	BraA010030960	1639
A01	32107588	32107888	Exon	32105825	32108847	BraA010030960	959
A01	32108254	32108682	Exon	32105825	32108847	BraA010030960	165
A01	32108919	32109215	Promoter	32105825	32108847	BraA010030960	-72
A01	7175969	7176730	Distal Intergenic	7176766	7178446	BraA010014050	1716
A01	32158519	32159780	Promoter	32158962	32160227	BraA010030980	0
A01	32170618	32171251	Promoter	32172100	32173353	BraA010030990	-849
A01	32171692	32171946	Promoter	32172100	32173353	BraA010030990	-154
A01	32173664	32174662	Promoter	32174423	32175664	BraA010031000	0
A01	32176576	32177240	Promoter	32177271	32182942	BraA010031010	-31
A01	32216128	32216702	Promoter	32216146	32224752	BraA010031040	0
A01	32222973	32223621	Exon	32216146	32224752	BraA010031040	6827
A01	36610639	36610864	Distal Intergenic	36608923	36609536	BraA010037080	1716
A01	32233097	32233950	Promoter	32231723	32233423	BraA010031050	0
A01	32269568	32270213	Promoter	32270260	32271229	BraA010031070	-47
A01	32282002	32282552	Promoter	32283777	32289764	BraA010031090	-1225
A01	32297989	32298195	Promoter	32298177	32301024	BraA010031100	0
A01	32306757	32307278	Promoter	32304823	32307124	BraA010031120	0
A01	32314692	32315393	Exon	32314765	32315622	BraA010031130	229
A01	32315545	32315917	Promoter	32314765	32315622	BraA010031130	0
A01	32323484	32324304	Promoter	32323756	32324583	BraA010031150	0
A01	32351740	32352216	Promoter	32349395	32351869	BraA010031200	0
A01	32391325	32391819	Promoter	32389503	32391166	BraA010031250	-159
A01	32401986	32402327	Promoter	32400871	32402092	BraA010031260	0
A01	32402836	32403078	Promoter	32403104	32405525	BraA010031270	-26
A01	32461513	32461868	Promoter	32463491	32465260	BraA010031310	-1623
A01	32468691	32469454	Promoter	32470974	32471360	BraA010031320	-1520
A01	32473744	32474665	Promoter	32472241	32473434	BraA010031330	-310
A01	32478865	32481534	Promoter	32479687	32481069	BraA010031350	0
A01	32512239	32512687	Promoter	32513944	32515745	BraA010031380	-1257
A01	32512847	32513235	Promoter	32513944	32515745	BraA010031380	-709
A01	32513556	32517256	Promoter	32516646	32517101	BraA010031390	0
A01	32517397	32518797	Promoter	32516646	32517101	BraA010031390	-296
A01	32518961	32519164	Promoter	32516646	32517101	BraA010031390	-1860
A01	32522004	32522962	Exon	32521973	32523584	BraA010031400	622
A01	32527431	32528105	Promoter	32527722	32528073	BraA010031410	0
A01	32531440	32531985	Exon	32531642	32534567	BraA010031420	2582
A01	32532534	32533312	Exon	32531642	32534567	BraA010031420	1255
A01	32533835	32535318	Promoter	32531642	32534567	BraA010031420	0
A01	32536297	32536585	Promoter	32531642	32534567	BraA010031420	-1730
A01	32540328	32540735	Downstream	32539492	32540298	BraA010031430	836
A01	32543235	32543686	Promoter	32541472	32543271	BraA010031440	0
A01	32559486	32559973	Promoter	32560191	32561878	BraA010031490	-218
A01	32561638	32562042	Exon	32560191	32561878	BraA010031490	1447
A01	32569153	32569902	Promoter	32563794	32569531	BraA010031510	0
A01	32571453	32572072	Promoter	32563794	32569531	BraA010031510	-1922
A01	32692167	32692868	Promoter	32690542	32692178	BraA010031640	0
A01	32693250	32693515	Promoter	32690542	32692178	BraA010031640	-1072
A01	32696707	32698245	Promoter	32695357	32696912	BraA010031660	0
A01	32701210	32701512	Exon	32701477	32701908	BraA010031670	396
A01	32715877	32716165	Promoter	32710057	32716150	BraA010031690	0
A01	32758369	32758640	Exon	32757214	32760477	BraA010031760	1837
A01	32795626	32796098	Exon	32795510	32796703	BraA010031800	605
A01	32796232	32796636	Exon	32795510	32796703	BraA010031800	67
A01	32801565	32802124	Promoter	32800087	32800578	BraA010031810	-987
A01	32808992	32809212	Promoter	32809472	32810163	BraA010031820	-260
A01	32809349	32810233	Promoter	32810231	32810697	BraA010031830	0
A01	32810457	32810829	Exon	32810231	32810697	BraA010031830	226
A01	41726488	41726768	Distal Intergenic	41727050	41728512	BraA010043630	1744
A01	32852542	32854191	Promoter	32853193	32853931	BraA010031860	0
A01	32892185	32892683	Exon	32891857	32893500	BraA010031890	328
A01	32892972	32893339	Exon	32891857	32893500	BraA010031890	1115
A01	32904187	32904465	Promoter	32899997	32902816	BraA010031900	-1371
A01	32916714	32917269	Promoter	32917132	32917789	BraA010031920	0
A01	32917403	32917879	Exon	32917132	32917789	BraA010031920	271
A01	32920829	32922856	Promoter	32921819	32922973	BraA010031940	0
A01	32937457	32937797	Promoter	32936317	32937391	BraA010031970	-66
A01	32967369	32967682	Promoter	32964340	32967161	BraA010032020	-208
A01	32976890	32977147	Promoter	32973740	32974957	BraA010032030	-1933
A01	32995357	32995679	Promoter	32991172	32994302	BraA010032040	-1055
A01	32999569	33001942	Promoter	33000580	33001212	BraA010032050	0
A01	33040608	33040984	Promoter	33039998	33040360	BraA010032070	-248
A01	33041201	33042463	Promoter	33039998	33040360	BraA010032070	-841
A01	42802601	42803140	Distal Intergenic	42803735	42804895	BraA010044620	1755
A01	33095327	33095765	Promoter	33095736	33096942	BraA010032130	0
A01	33097119	33098084	Downstream	33098341	33099217	BraA010032140	1133
A01	33116217	33116436	Exon	33115660	33116899	BraA010032160	557
A01	33116731	33117066	Exon	33115660	33116899	BraA010032160	1071
A01	33122016	33122262	Exon	33121629	33122270	BraA010032170	8
A01	33122420	33123227	Promoter	33121629	33122270	BraA010032170	-150
A01	33155269	33156920	Exon	33156147	33158566	BraA010032190	1646
A01	33157178	33157626	Exon	33156147	33158566	BraA010032190	940
A01	33157893	33160204	Promoter	33156147	33158566	BraA010032190	0
A01	33239815	33240166	Promoter	33240808	33242708	BraA010032310	-642
A01	33240422	33241014	Promoter	33240808	33242708	BraA010032310	0
A01	33273051	33273378	Promoter	33273601	33275753	BraA010032340	-223
A01	33273497	33273857	Promoter	33273601	33275753	BraA010032340	0
A01	33284348	33284594	Promoter	33285529	33286405	BraA010032350	-935
A01	33285000	33286551	Promoter	33285529	33286405	BraA010032350	0
A01	33286719	33287397	Downstream	33285529	33286405	BraA010032350	1190
A01	33895307	33896003	Distal Intergenic	33893542	33894132	BraA010033180	1765
A01	33330030	33332293	Promoter	33330492	33331736	BraA010032390	0
A01	33363239	33363996	Promoter	33362149	33363020	BraA010032440	-219
A01	33370919	33371734	Promoter	33371292	33373264	BraA010032450	0
A01	33425515	33425759	Exon	33424182	33427235	BraA010032520	1333
A01	33427442	33427643	Exon	33427376	33427903	BraA010032530	260
A01	12806682	12806901	Distal Intergenic	12807250	12808677	BraA010023500	1776
A01	33456555	33457901	Promoter	33458478	33461058	BraA010032580	-577
A01	33458088	33458619	Promoter	33458478	33461058	BraA010032580	0
A01	33461787	33462527	Exon	33461817	33462916	BraA010032590	389
A01	33462712	33463144	Promoter	33461817	33462916	BraA010032590	0
A01	33463366	33463887	Promoter	33461817	33462916	BraA010032590	-450
A01	33466760	33467217	Exon	33465729	33468074	BraA010032600	1031
A01	33467536	33468140	Exon	33465729	33468074	BraA010032600	1807
A01	33469020	33469276	Promoter	33470589	33471493	BraA010032610	-1313
A01	33469417	33469863	Promoter	33470589	33471493	BraA010032610	-726
A01	33471345	33471677	Exon	33470589	33471493	BraA010032610	756
A01	33510626	33511554	Exon	33510809	33512885	BraA010032640	1331
A01	33521201	33522833	Promoter	33521479	33521926	BraA010032650	0
A01	33523009	33523704	Promoter	33524185	33524446	BraA010032660	-481
A01	33523951	33524394	Promoter	33524185	33524446	BraA010032660	0
A01	33524650	33525229	Exon	33524185	33524446	BraA010032660	465
A01	33550918	33551621	Exon	33548560	33551659	BraA010032690	38
A01	33563420	33563750	Promoter	33565363	33565829	BraA010032700	-1613
A01	33567859	33568154	Promoter	33569759	33571021	BraA010032710	-1605
A01	33570881	33571375	Exon	33569759	33571021	BraA010032710	1122
A01	10337329	10338224	Distal Intergenic	10338911	10340004	BraA010019940	1780
A01	33590067	33590302	Promoter	33588985	33590043	BraA010032730	-24
A01	33590618	33590993	Exon	33590528	33593253	BraA010032740	90
A01	33591125	33591385	Exon	33590528	33593253	BraA010032740	597
A01	33651444	33652099	Exon	33650623	33652325	BraA010032800	821
A01	33654507	33654735	Promoter	33654982	33655869	BraA010032810	-247
A01	33669473	33671207	Promoter	33669846	33670361	BraA010032870	0
A01	33671891	33672850	Promoter	33674459	33675372	BraA010032880	-1609
A01	33673501	33674090	Promoter	33674459	33675372	BraA010032880	-369
A01	33674866	33675749	Exon	33674459	33675372	BraA010032880	407
A01	33679625	33680977	Promoter	33679901	33680386	BraA010032890	0
A01	33696809	33701641	Promoter	33697644	33699467	BraA010032940	0
A01	33704198	33704666	Promoter	33702746	33704223	BraA010032950	0
A01	33719504	33719880	Exon	33718809	33726003	BraA010032960	695
A01	33720728	33721347	Exon	33718809	33726003	BraA010032960	1919
A01	33730628	33730912	Exon	33727279	33731712	BraA010032970	800
A01	33750527	33751301	Promoter	33744791	33750277	BraA010032980	-250
A01	33836909	33837483	Promoter	33839299	33843764	BraA010033100	-1816
A01	33848887	33849801	Promoter	33849368	33849775	BraA010033110	0
A01	33849937	33850167	Downstream	33849368	33849775	BraA010033110	569
A01	33850382	33851089	Exon	33849368	33849775	BraA010033110	1014
A01	33857182	33857462	Promoter	33850500	33856368	BraA010033120	-814
A01	33862077	33862508	Promoter	33858762	33862381	BraA010033130	0
A01	33866951	33867855	Promoter	33867751	33869307	BraA010033140	0
A01	33878941	33879741	Promoter	33879915	33882923	BraA010033160	-174
A01	33882942	33883742	Downstream	33879915	33882923	BraA010033160	3027
A01	33883886	33885084	Downstream	33888602	33888952	BraA010033170	-3518
A01	33893326	33893621	Promoter	33893542	33894132	BraA010033180	0
A01	11038850	11039170	Distal Intergenic	11039640	11040962	BraA010021090	1792
A01	33925939	33927600	Promoter	33926640	33927167	BraA010033240	0
A01	13623044	13623518	Distal Intergenic	13624138	13625318	BraA010024470	1800
A01	33985312	33985946	Intron	33983164	33988651	BraA010033290	2705
A01	33986613	33986924	Intron	33983164	33988651	BraA010033290	1727
A01	33988142	33988348	Exon	33983164	33988651	BraA010033290	303
A01	33988915	33989293	Promoter	33983164	33988651	BraA010033290	-264
A01	33996235	33996606	Promoter	33997413	33999412	BraA010033320	-807
A01	33997100	33997775	Promoter	33997413	33999412	BraA010033320	0
A01	34022920	34023500	Promoter	34024595	34026019	BraA010033340	-1095
A01	34025119	34025663	Exon	34024595	34026019	BraA010033340	524
A01	34053668	34054766	Exon	34053952	34059312	BraA010033360	4546
A01	34087423	34087813	Intron	34086086	34098602	BraA010033390	10789
A01	14107022	14107384	Distal Intergenic	14105220	14105883	BraA010025040	1802
A01	34119602	34120347	Exon	34119760	34120742	BraA010033410	395
A01	34163496	34164002	Promoter	34162148	34163641	BraA010033480	0
A01	34207861	34208227	Promoter	34208367	34209509	BraA010033520	-140
A01	34209564	34211365	Downstream	34208367	34209509	BraA010033520	1197
A01	34220605	34221538	Promoter	34221465	34221752	BraA010033540	0
A01	34266667	34266918	Promoter	34264878	34266624	BraA010033610	-43
A01	34330903	34332169	Promoter	34331073	34331675	BraA010033660	0
A01	34359409	34359787	Promoter	34359452	34359822	BraA010033680	0
A01	34360169	34360377	Downstream	34359452	34359822	BraA010033680	717
A01	34360516	34360740	Promoter	34361173	34362862	BraA010033690	-433
A01	34361015	34361226	Promoter	34361173	34362862	BraA010033690	0
A01	34361745	34362019	Intron	34361173	34362862	BraA010033690	572
A01	34391559	34392083	Promoter	34390762	34391757	BraA010033730	0
A01	34394450	34394885	Promoter	34394713	34396751	BraA010033740	0
A01	34396565	34397022	Exon	34398151	34398582	BraA010033750	1560
A01	34397161	34398163	Exon	34398151	34398582	BraA010033750	419
A01	34398436	34399627	Promoter	34398151	34398582	BraA010033750	0
A01	34400459	34400826	Promoter	34399445	34400758	BraA010033760	0
A01	34406511	34406829	Promoter	34406851	34408730	BraA010033770	-22
A01	34418560	34420137	Promoter	34420669	34422863	BraA010033800	-532
A01	34420488	34420690	Promoter	34420669	34422863	BraA010033800	0
A01	34420827	34421214	Exon	34420669	34422863	BraA010033800	158
A01	34422592	34422852	Exon	34420669	34422863	BraA010033800	1923
A01	34423094	34423474	Exon	34423322	34425051	BraA010033810	1577
A01	34432154	34432382	Promoter	34428659	34431086	BraA010033830	-1068
A01	34465605	34465822	Promoter	34466158	34469011	BraA010033870	-336
A01	34468172	34469246	Exon	34466158	34469011	BraA010033870	2014
A01	34471659	34473740	Promoter	34472163	34472483	BraA010033890	0
A01	34473911	34474197	Promoter	34473663	34474037	BraA010033900	0
A01	34510225	34510550	Intron	34509153	34511740	BraA010033990	1190
A01	34511628	34512573	Promoter	34509153	34511740	BraA010033990	0
A01	34589074	34589491	Promoter	34589433	34594365	BraA010034070	0
A01	34596221	34596461	Downstream	34594751	34595790	BraA010034080	1470
A01	34596778	34597007	Downstream	34598298	34598864	BraA010034090	1857
A01	34597212	34599701	Promoter	34598298	34598864	BraA010034090	0
A01	34599920	34600437	Promoter	34598298	34598864	BraA010034090	-1056
A01	34617218	34617816	Promoter	34617714	34619545	BraA010034110	0
A01	29065952	29066576	Distal Intergenic	29067311	29068398	BraA010027610	1822
A01	34668620	34668977	Exon	34668113	34669902	BraA010034180	925
A01	34669495	34669922	Promoter	34668113	34669902	BraA010034180	0
A01	34676983	34678027	Promoter	34670182	34677302	BraA010034190	0
A01	34688106	34689795	Promoter	34688752	34689467	BraA010034220	0
A01	34692658	34692867	Promoter	34693462	34695724	BraA010034230	-595
A01	34693077	34693701	Promoter	34693462	34695724	BraA010034230	0
A01	34695871	34696143	Downstream	34693462	34695724	BraA010034230	2409
A01	34719841	34720146	Promoter	34719875	34720111	BraA010034250	0
A01	34735791	34736315	Exon	34736256	34736894	BraA010034270	579
A01	34736860	34737218	Promoter	34736256	34736894	BraA010034270	0
A01	34779710	34780280	Promoter	34779691	34780265	BraA010034310	0
A01	34782919	34783215	Promoter	34784977	34786485	BraA010034330	-1762
A01	34783618	34784590	Promoter	34784977	34786485	BraA010034330	-387
A01	34795261	34795678	Promoter	34793641	34795502	BraA010034360	0
A01	34797205	34797760	Promoter	34793641	34795502	BraA010034360	-1703
A01	34800260	34800785	Promoter	34802630	34802959	BraA010034370	-1845
A01	34801955	34804700	Promoter	34804504	34805960	BraA010034380	0
A01	34809096	34809587	Exon	34808957	34809916	BraA010034400	139
A01	34809810	34810058	Exon	34808957	34809916	BraA010034400	853
A01	34810228	34813013	Promoter	34811237	34811911	BraA010034410	0
A01	34851513	34851792	Promoter	34848607	34851479	BraA010034490	-34
A01	34851968	34852336	Promoter	34848607	34851479	BraA010034490	-489
A01	34950298	34951657	Promoter	34950966	34952300	BraA010034630	0
A01	34952092	34952765	Promoter	34952752	34959833	BraA010034640	0
A01	34952975	34953190	Exon	34952752	34959833	BraA010034640	223
A01	34959956	34961313	Downstream	34962432	34964690	BraA010034650	3377
A01	34964888	34965206	Promoter	34962432	34964690	BraA010034650	-198
A01	34977080	34977346	Intron	34976032	34978712	BraA010034660	1366
A01	34977471	34977696	Exon	34976032	34978712	BraA010034660	1016
A01	34984426	34985272	Promoter	34982950	34984919	BraA010034670	0
A01	34988412	34988728	Promoter	34985786	34988329	BraA010034680	-83
A01	34988980	34989249	Promoter	34985786	34988329	BraA010034680	-651
A01	34992039	34992507	Promoter	34991399	34992376	BraA010034690	0
A01	35034609	35036804	Promoter	35035229	35036599	BraA010034760	0
A01	35037175	35037795	Downstream	35035229	35036599	BraA010034760	1946
A01	35045800	35046500	Promoter	35043758	35046409	BraA010034770	0
A01	35046636	35046858	Promoter	35043758	35046409	BraA010034770	-227
A01	35050777	35051211	Promoter	35052046	35054906	BraA010034790	-835
A01	35051596	35052323	Promoter	35052046	35054906	BraA010034790	0
A01	35060946	35061403	Promoter	35057445	35061209	BraA010034800	0
A01	35063710	35065562	Exon	35062064	35065817	BraA010034810	255
A01	35065711	35066555	Promoter	35062064	35065817	BraA010034810	0
A01	35073436	35073774	Promoter	35073784	35076489	BraA010034820	-10
A01	35074108	35074376	Exon	35073784	35076489	BraA010034820	324
A01	35076476	35076960	Exon	35073784	35076489	BraA010034820	2692
A01	35091450	35092325	Promoter	35093845	35095786	BraA010034850	-1520
A01	35093673	35096141	Promoter	35093845	35095786	BraA010034850	0
A01	35100200	35101768	Promoter	35101476	35107859	BraA010034880	0
A01	35153823	35154024	Exon	35152240	35156118	BraA010034900	2094
A01	35156212	35160065	Promoter	35157504	35158901	BraA010034910	0
A01	35198554	35199320	Promoter	35199996	35200790	BraA010034990	-676
A01	35199757	35201261	Promoter	35199996	35200790	BraA010034990	0
A01	35208247	35208824	Promoter	35209107	35210762	BraA010035010	-283
A01	35244123	35245456	Promoter	35246947	35247335	BraA010035080	-1491
A01	35250525	35251459	Exon	35251360	35252861	BraA010035090	1402
A01	35251583	35253644	Promoter	35251360	35252861	BraA010035090	0
A01	35263376	35264986	Promoter	35263315	35263883	BraA010035100	0
A01	35267184	35267399	Promoter	35267847	35270631	BraA010035110	-448
A01	35270661	35272493	Promoter	35271150	35271470	BraA010035120	0
A01	35272809	35273147	Promoter	35272965	35276082	BraA010035130	0
A01	35275634	35276151	Exon	35276677	35277377	BraA010035140	1226
A01	35276328	35277394	Promoter	35276677	35277377	BraA010035140	0
A01	35285439	35286060	Exon	35285177	35287375	BraA010035150	262
A01	35295001	35295284	Promoter	35291435	35294580	BraA010035160	-421
A01	35297762	35298811	Promoter	35296368	35298129	BraA010035170	0
A01	35299927	35300136	Promoter	35296368	35298129	BraA010035170	-1798
A01	35305711	35306287	Promoter	35301773	35304399	BraA010035180	-1312
A01	35326374	35326668	Exon	35326200	35326560	BraA010035210	174
A01	35328522	35329224	Promoter	35330270	35331523	BraA010035220	-1046
A01	35330086	35332015	Promoter	35330270	35331523	BraA010035220	0
A01	35334517	35334956	Promoter	35332502	35333672	BraA010035230	-845
A01	35336683	35337338	Exon	35337084	35338016	BraA010035240	678
A01	35420740	35420975	Exon	35420785	35421828	BraA010035310	853
A01	35421178	35422194	Promoter	35420785	35421828	BraA010035310	0
A01	35425724	35425946	Promoter	35425883	35431695	BraA010035330	0
A01	35432052	35433293	Promoter	35432564	35432959	BraA010035340	0
A01	35435434	35435839	Promoter	35436663	35439063	BraA010035360	-824
A01	35436042	35437053	Promoter	35436663	35439063	BraA010035360	0
A01	35441257	35441599	Promoter	35440581	35441531	BraA010035370	0
A01	35444376	35445301	Promoter	35441858	35444969	BraA010035380	0
A01	35471231	35471763	Promoter	35471909	35479836	BraA010035400	-146
A01	35499288	35499939	Exon	35497764	35500286	BraA010035430	1524
A01	35512729	35513520	Promoter	35513555	35516151	BraA010035450	-35
A01	35528021	35530546	Promoter	35528671	35530059	BraA010035460	0
A01	35592358	35592753	Exon	35591995	35593028	BraA010035500	275
A01	35606924	35607264	Promoter	35607868	35609069	BraA010035520	-604
A01	35609225	35609576	Downstream	35607868	35609069	BraA010035520	1357
A01	35609742	35609991	Downstream	35607868	35609069	BraA010035520	1874
A01	35621465	35622130	Promoter	35622088	35625932	BraA010035530	0
A01	35622278	35622533	Exon	35622088	35625932	BraA010035530	190
A01	35658601	35659866	Promoter	35659621	35662801	BraA010035580	0
A01	35664985	35668265	Promoter	35665778	35667160	BraA010035600	0
A01	35673674	35674272	Promoter	35674870	35675812	BraA010035620	-598
A01	35676191	35676767	Downstream	35677062	35677691	BraA010035630	924
A01	35677049	35677393	Exon	35677062	35677691	BraA010035630	298
A01	35677673	35678181	Promoter	35677062	35677691	BraA010035630	0
A01	35679200	35679762	Promoter	35677062	35677691	BraA010035630	-1509
A01	35696483	35696860	Promoter	35697471	35699724	BraA010035680	-611
A01	35699528	35701142	Promoter	35700181	35700620	BraA010035690	0
A01	35701281	35701500	Promoter	35700181	35700620	BraA010035690	-661
A01	35727858	35728561	Promoter	35727932	35728585	BraA010035720	0
A01	35729887	35730167	Promoter	35730630	35731479	BraA010035730	-463
A01	35752551	35753028	Promoter	35752942	35754383	BraA010035780	0
A01	35774440	35774741	Promoter	35773885	35774469	BraA010035830	0
A01	35774941	35775217	Promoter	35773885	35774469	BraA010035830	-472
A01	35775475	35775819	Promoter	35773885	35774469	BraA010035830	-1006
A01	35818899	35819741	Exon	35816728	35821127	BraA010035890	1386
A01	35836378	35836807	Promoter	35836482	35838391	BraA010035900	0
A01	35840482	35841200	Exon	35841041	35841529	BraA010035910	329
A01	35846443	35849061	Promoter	35846714	35848213	BraA010035920	0
A01	35862280	35862667	Exon	35856477	35864895	BraA010035930	2228
A01	35864899	35865241	Promoter	35856477	35864895	BraA010035930	-4
A01	35883015	35883318	Exon	35879944	35883705	BraA010035980	387
A01	35883468	35884016	Promoter	35883970	35886068	BraA010035990	0
A01	35884362	35884620	Exon	35883970	35886068	BraA010035990	392
A01	35887064	35887895	Promoter	35887273	35888145	BraA010036000	0
A01	35896754	35897310	Promoter	35893022	35896279	BraA010036010	-475
A01	35908901	35909243	Promoter	35903291	35908721	BraA010036030	-180
A01	35920367	35921022	Promoter	35921664	35922803	BraA010036050	-642
A01	35942166	35942822	Promoter	35931188	35941198	BraA010036070	-968
A01	35947821	35949841	Exon	35948713	35949858	BraA010036080	17
A01	35950233	35950755	Promoter	35948713	35949858	BraA010036080	-375
A01	35967711	35968374	Promoter	35966503	35967857	BraA010036100	0
A01	35973459	35974538	Promoter	35972335	35973930	BraA010036120	0
A01	35974675	35975018	Promoter	35972335	35973930	BraA010036120	-745
A01	35976255	35976520	Exon	35975271	35976795	BraA010036130	275
A01	35976720	35977136	Promoter	35975271	35976795	BraA010036130	0
A01	35993021	35994413	Exon	35993269	35995065	BraA010036150	652
A01	36000017	36000322	Promoter	35998471	36000156	BraA010036160	0
A01	36003588	36003810	Promoter	36000594	36002763	BraA010036170	-825
A01	36011150	36012744	Promoter	36011919	36013056	BraA010036190	0
A01	36012872	36013666	Exon	36013339	36013761	BraA010036200	95
A01	36027059	36027796	Exon	36027024	36029685	BraA010036230	1889
A01	36033818	36034039	Exon	36033930	36036399	BraA010036240	2360
A01	36036146	36036358	Exon	36033930	36036399	BraA010036240	41
A01	36054291	36054935	Promoter	36054782	36056857	BraA010036280	0
A01	36055143	36056565	Exon	36054782	36056857	BraA010036280	361
A01	36056692	36057764	Promoter	36057786	36061183	BraA010036290	-22
A01	36062867	36063461	Exon	36062938	36063740	BraA010036300	279
A01	36081833	36082437	Promoter	36079898	36081843	BraA010036330	0
A01	36093135	36093899	Promoter	36090400	36093026	BraA010036350	-109
A01	36096425	36096646	Promoter	36098086	36098646	BraA010036360	-1440
A01	36133232	36135272	Exon	36138121	36140342	BraA010036390	5070
A01	36137661	36142550	Promoter	36138121	36140342	BraA010036390	0
A01	36172453	36173305	Promoter	36171727	36172974	BraA010036430	0
A01	36173458	36174465	Promoter	36171727	36172974	BraA010036430	-484
A01	36234214	36234733	Promoter	36234885	36238226	BraA010036520	-152
A01	36246611	36247297	Promoter	36242160	36245582	BraA010036530	-1029
A01	36268651	36269091	Exon	36268176	36269258	BraA010036570	167
A01	36277275	36278114	Promoter	36274247	36277718	BraA010036580	0
A01	36296821	36297754	Promoter	36297267	36298502	BraA010036620	0
A01	36298159	36298843	Promoter	36298834	36299157	BraA010036630	0
A01	36320654	36321066	Downstream	36316034	36320090	BraA010036640	4620
A01	36353153	36353664	Promoter	36354971	36356556	BraA010036660	-1307
A01	36359345	36361072	Promoter	36360910	36363974	BraA010036680	0
A01	36361326	36361583	Exon	36360910	36363974	BraA010036680	416
A01	36370187	36370571	Promoter	36367396	36369809	BraA010036700	-378
A01	36370768	36371018	Promoter	36367396	36369809	BraA010036700	-959
A01	36392832	36396526	Promoter	36394425	36395615	BraA010036740	0
A01	36399611	36400059	Promoter	36400060	36401435	BraA010036760	-1
A01	36405094	36405657	Exon	36404056	36406221	BraA010036770	1038
A01	36460700	36461909	Promoter	36454125	36460609	BraA010036880	-91
A01	9938401	9938623	Distal Intergenic	9939625	9940533	BraA010019170	1910
A01	36483327	36483546	Promoter	36483527	36484784	BraA010036900	0
A01	36500473	36500831	Promoter	36501223	36501774	BraA010036930	-392
A01	36501075	36501331	Promoter	36501223	36501774	BraA010036930	0
A01	36501833	36502284	Downstream	36501223	36501774	BraA010036930	610
A01	36502506	36502830	Downstream	36501223	36501774	BraA010036930	1283
A01	36503209	36504204	Exon	36503936	36504775	BraA010036940	571
A01	36504384	36504637	Exon	36503936	36504775	BraA010036940	138
A01	36506016	36506258	Promoter	36503936	36504775	BraA010036940	-1241
A01	36506401	36506776	Promoter	36503936	36504775	BraA010036940	-1626
A01	36507058	36508208	Exon	36507657	36508855	BraA010036950	647
A01	36508482	36509263	Promoter	36507657	36508855	BraA010036950	0
A01	36547467	36547924	Intron	36556945	36557589	BraA010036990	9665
A01	36548124	36548425	Intron	36556945	36557589	BraA010036990	9164
A01	36555286	36558167	Promoter	36556945	36557589	BraA010036990	0
A01	36558502	36560598	Promoter	36556945	36557589	BraA010036990	-913
A01	36561455	36561680	Exon	36560393	36562196	BraA010037000	516
A01	36561892	36563127	Promoter	36560393	36562196	BraA010037000	0
A01	36583599	36585400	Promoter	36583772	36584800	BraA010037020	0
A01	36587061	36588003	Promoter	36587654	36591104	BraA010037030	0
A01	36590998	36592240	Promoter	36591809	36592791	BraA010037040	0
A01	36592557	36592815	Exon	36591809	36592791	BraA010037040	748
A01	36594965	36595338	Exon	36593522	36595651	BraA010037050	313
A01	36595490	36596115	Promoter	36593522	36595651	BraA010037050	0
A01	36608328	36608590	Promoter	36608923	36609536	BraA010037080	-333
A01	36608754	36609072	Promoter	36608923	36609536	BraA010037080	0
A01	36609197	36610494	Exon	36608923	36609536	BraA010037080	274
A01	36624173	36624491	Promoter	36624892	36625197	BraA010037130	-401
A01	36624770	36625521	Promoter	36625509	36629847	BraA010037140	0
A01	36643055	36644431	Exon	36643681	36644480	BraA010037160	49
A01	36701954	36702632	Promoter	36696732	36701948	BraA010037200	-6
A01	36706750	36707215	Promoter	36705062	36706770	BraA010037210	0
A01	36708722	36709043	Promoter	36705062	36706770	BraA010037210	-1952
A01	36725486	36725831	Promoter	36723915	36724217	BraA010037220	-1269
A01	36725972	36726285	Promoter	36723915	36724217	BraA010037220	-1755
A01	36732596	36734083	Promoter	36732844	36733802	BraA010037230	0
A01	36734606	36735432	Promoter	36732844	36733802	BraA010037230	-804
A01	36735605	36735923	Exon	36735327	36737140	BraA010037240	1217
A01	36808722	36809199	Promoter	36809086	36810135	BraA010037370	0
A01	36809360	36809763	Exon	36809086	36810135	BraA010037370	274
A01	36821363	36821717	Promoter	36821563	36823530	BraA010037400	0
A01	36934097	36936487	Promoter	36934613	36935970	BraA010037540	0
A01	36936836	36937450	Promoter	36934613	36935970	BraA010037540	-866
A01	36955310	36956607	Promoter	36956095	36956953	BraA010037570	0
A01	36964052	36964730	Exon	36965106	36965982	BraA010037590	1252
A01	36965029	36966207	Promoter	36965106	36965982	BraA010037590	0
A01	36970528	36971582	Promoter	36971751	36973314	BraA010037610	-169
A01	36973513	36974433	Exon	36973442	36974710	BraA010037620	277
A01	36976095	36976529	Promoter	36973442	36974710	BraA010037620	-1385
A01	36976665	36977136	Promoter	36977984	36978680	BraA010037630	-848
A01	36997704	36998108	Promoter	36995260	36997472	BraA010037650	-232
A01	37016497	37018044	Promoter	37017492	37018406	BraA010037670	0
A01	37091817	37092201	Promoter	37092143	37093714	BraA010037780	0
A01	37092372	37092703	Exon	37092143	37093714	BraA010037780	229
A01	37095843	37096077	Promoter	37093871	37095799	BraA010037790	-44
A01	37096221	37096509	Exon	37096177	37099524	BraA010037800	44
A01	37133347	37133979	Promoter	37132117	37133178	BraA010037890	-169
A01	37199590	37202569	Exon	37200410	37203527	BraA010037970	958
A01	37203881	37205334	Promoter	37200410	37203527	BraA010037970	-354
A01	37216442	37216704	Promoter	37214293	37216258	BraA010038000	-184
A01	37230860	37231066	Promoter	37231122	37232171	BraA010038050	-56
A01	37243537	37243885	Promoter	37243868	37246629	BraA010038080	0
A01	37247763	37248155	Promoter	37248193	37248856	BraA010038090	-38
A01	37269840	37270308	Promoter	37268731	37269888	BraA010038130	0
A01	37294104	37295700	Promoter	37294150	37295141	BraA010038160	0
A01	37372572	37373176	Promoter	37369995	37372583	BraA010038280	0
A01	37377976	37380856	Promoter	37380564	37381394	BraA010038330	0
A01	37391330	37392102	Promoter	37388460	37390564	BraA010038360	-766
A01	37415823	37416481	Exon	37415538	37416188	BraA010038380	285
A01	37439829	37441531	Promoter	37440577	37441206	BraA010038430	0
A01	11877731	11877931	Distal Intergenic	11879306	11879860	BraA010022270	1929
A01	37445068	37445517	Promoter	37444334	37445141	BraA010038440	0
A01	37446750	37447050	Promoter	37444334	37445141	BraA010038440	-1609
A01	37455065	37455798	Exon	37454839	37456008	BraA010038470	226
A01	37457770	37459061	Promoter	37457500	37458222	BraA010038480	0
A01	37459356	37459570	Exon	37459065	37460023	BraA010038490	291
A01	37461179	37461540	Exon	37460675	37461337	BraA010038500	504
A01	37461678	37462000	Downstream	37460675	37461337	BraA010038500	1003
A01	37474598	37474877	Promoter	37473341	37474752	BraA010038510	0
A01	37481567	37481906	Exon	37481133	37483865	BraA010038530	434
A01	37485624	37486256	Promoter	37484116	37485791	BraA010038540	0
A01	37493138	37493742	Promoter	37491732	37493525	BraA010038560	0
A01	37499830	37500229	Exon	37498820	37500870	BraA010038580	641
A01	37502123	37504003	Promoter	37498820	37500870	BraA010038580	-1253
A01	37508515	37508736	Promoter	37502108	37508172	BraA010038590	-343
A01	37526836	37527526	Promoter	37527819	37529942	BraA010038620	-293
A01	37536682	37536938	Exon	37536201	37537242	BraA010038640	304
A01	37546619	37548156	Promoter	37547324	37549261	BraA010038680	0
A01	37548693	37550793	Exon	37549684	37552114	BraA010038690	1321
A01	37552451	37553178	Promoter	37549684	37552114	BraA010038690	-337
A01	37570232	37571325	Promoter	37570268	37570708	BraA010038750	0
A01	37582152	37582920	Promoter	37583364	37585056	BraA010038800	-444
A01	37622942	37623352	Intron	37622314	37623668	BraA010038830	628
A01	37623663	37623895	Promoter	37624019	37625149	BraA010038840	-124
A01	2749097	2749705	Distal Intergenic	2750557	2751639	BraA010005920	1934
A01	37664039	37666390	Promoter	37664417	37666213	BraA010038890	0
A01	37680768	37681172	Promoter	37681039	37681346	BraA010038900	0
A01	37686760	37687593	Promoter	37687425	37689331	BraA010038930	0
A01	37722645	37723519	Promoter	37723505	37725469	BraA010038960	0
A01	37736253	37736455	Promoter	37737000	37739949	BraA010038970	-545
A01	37736650	37737255	Promoter	37737000	37739949	BraA010038970	0
A01	37737594	37739997	Exon	37737000	37739949	BraA010038970	594
A01	37741741	37742564	Promoter	37742192	37742479	BraA010038990	0
A01	37755080	37755314	Exon	37747483	37755833	BraA010039000	7597
A01	37755561	37755951	Exon	37747483	37755833	BraA010039000	8078
A01	37795681	37796221	Promoter	37797408	37798510	BraA010039070	-1187
A01	37803533	37804071	Exon	37801972	37803639	BraA010039080	1561
A01	37805272	37805583	Exon	37804828	37806223	BraA010039090	640
A01	37805747	37806638	Promoter	37804828	37806223	BraA010039090	0
A01	37806803	37808279	Promoter	37804828	37806223	BraA010039090	-580
A01	37822154	37822695	Downstream	37830073	37831409	BraA010039110	-7378
A01	37835938	37836940	Promoter	37836398	37837318	BraA010039140	0
A01	37841113	37841824	Promoter	37841524	37842435	BraA010039160	0
A01	37852203	37852544	Promoter	37845290	37852189	BraA010039180	-14
A01	37852829	37853074	Promoter	37845290	37852189	BraA010039180	-640
A01	37854776	37855072	Promoter	37853743	37854718	BraA010039190	-58
A01	37855350	37855780	Promoter	37856066	37858270	BraA010039200	-286
A01	37858291	37861365	Promoter	37858830	37861157	BraA010039210	0
A01	37901136	37901834	Promoter	37901371	37902420	BraA010039270	0
A01	37948851	37949083	Promoter	37949123	37951246	BraA010039350	-40
A01	37959215	37959540	Promoter	37960123	37961910	BraA010039360	-583
A01	38025803	38026259	Exon	38025359	38028276	BraA010039440	444
A01	38032869	38033259	Exon	38032658	38036958	BraA010039450	3699
A01	38035656	38035951	Exon	38032658	38036958	BraA010039450	1007
A01	38037076	38037343	Promoter	38032658	38036958	BraA010039450	-118
A01	38050947	38051369	Promoter	38052493	38053041	BraA010039470	-1124
A01	38051509	38052698	Promoter	38052493	38053041	BraA010039470	0
A01	38052930	38053149	Exon	38052493	38053041	BraA010039470	437
A01	38053339	38053547	Promoter	38053970	38054596	BraA010039480	-423
A01	38053726	38054167	Promoter	38053970	38054596	BraA010039480	0
A01	38059108	38059531	Exon	38059151	38062031	BraA010039500	2500
A01	38062871	38063342	Promoter	38059151	38062031	BraA010039500	-840
A01	38067375	38068081	Promoter	38069332	38071609	BraA010039510	-1251
A01	38068929	38069147	Promoter	38069332	38071609	BraA010039510	-185
A01	38712072	38712360	Promoter	38712395	38714265	BraA010039790	-35
A01	38725474	38725822	Promoter	38726128	38727399	BraA010039830	-306
A01	38729052	38730036	Promoter	38727660	38728580	BraA010039840	-472
A01	38730192	38730398	Promoter	38727660	38728580	BraA010039840	-1612
A01	38733058	38733683	Promoter	38729928	38732106	BraA010039850	-952
A01	38734649	38736859	Promoter	38735857	38736330	BraA010039860	0
A01	38737153	38738366	Downstream	38738846	38739187	BraA010039870	821
A01	38738809	38739423	Promoter	38738846	38739187	BraA010039870	0
[truncated: 25,100 more rows]

## Sheet: Table S5
Supplemental Table S5. Annotation of ATAC-seq peaks in T of Brassica rapa.
Chromosome	Start	End	Annotation	GeneStart	GeneEnd	GeneId	Distance To TSS
A01	29403	30731	Promoter	30281	31129	BraA010000040	0
A01	47254	47673	Promoter	47391	48462	BraA010000070	0
A01	68393	68651	Promoter	67951	68464	BraA010000090	0
A01	102673	103278	Promoter	102390	102686	BraA010000140	0
A01	116980	117240	Promoter	114150	117050	BraA010000170	0
A01	187951	188908	Promoter	188225	188896	BraA010000340	0
A01	199924	201403	Promoter	201293	202207	BraA010000380	0
A01	204873	206007	Promoter	204610	205002	BraA010000400	0
A01	275382	275744	Promoter	274423	275574	BraA010000530	0
A01	305686	305923	Promoter	305815	308001	BraA010000640	0
A01	377984	378753	Promoter	375551	378116	BraA010000760	0
A01	425725	426189	Promoter	426039	427967	BraA010000890	0
A01	427632	429592	Promoter	429091	429966	BraA010000900	0
A01	445843	446845	Promoter	445400	446058	BraA010000960	0
A01	460920	463668	Promoter	461709	462836	BraA010001010	0
A01	531118	531630	Promoter	531551	534674	BraA010001170	0
A01	633749	634822	Promoter	633727	634467	BraA010001300	0
A01	640479	642276	Promoter	641784	644239	BraA010001320	0
A01	703652	703990	Promoter	703978	710264	BraA010001460	0
A01	711707	712486	Promoter	712010	712714	BraA010001470	0
A01	805916	807418	Promoter	806037	807085	BraA010001690	0
A01	833345	835291	Promoter	831753	833973	BraA010001720	0
A01	878659	878985	Promoter	877896	878932	BraA010001790	0
A01	979063	979932	Promoter	979364	979891	BraA010002060	0
A01	996485	996996	Promoter	996614	1001590	BraA010002090	0
A01	1012090	1013878	Promoter	1012523	1013614	BraA010002120	0
A01	1020255	1020660	Promoter	1020653	1021968	BraA010002150	0
A01	1031572	1032546	Promoter	1030738	1032178	BraA010002190	0
A01	1075358	1076400	Promoter	1076224	1077431	BraA010002260	0
A01	1207319	1207878	Promoter	1207737	1211427	BraA010002520	0
A01	1243950	1244815	Promoter	1240336	1244087	BraA010002580	0
A01	1247298	1248028	Promoter	1247387	1251262	BraA010002600	0
A01	1280227	1281208	Promoter	1279544	1280851	BraA010002650	0
A01	1321845	1323274	Promoter	1322514	1322993	BraA010002730	0
A01	1325328	1326483	Promoter	1325710	1326564	BraA010002740	0
A01	1328570	1329334	Promoter	1328601	1330086	BraA010002750	0
A01	1414356	1415121	Promoter	1414749	1417563	BraA010002960	0
A01	1417841	1418352	Promoter	1418290	1419066	BraA010002970	0
A01	1422505	1423092	Promoter	1420667	1422534	BraA010002980	0
A01	1456055	1456833	Promoter	1455062	1456465	BraA010003080	0
A01	1480424	1480891	Promoter	1480703	1483903	BraA010003150	0
A01	1501433	1502869	Promoter	1495416	1502009	BraA010003200	0
A01	1570403	1570858	Promoter	1570628	1573360	BraA010003340	0
A01	1616562	1617460	Promoter	1616615	1616953	BraA010003460	0
A01	1620670	1621018	Promoter	1619524	1620797	BraA010003480	0
A01	1714325	1715090	Promoter	1714328	1714846	BraA010003660	0
A01	1733525	1734148	Promoter	1733228	1733545	BraA010003720	0
A01	1751184	1751661	Promoter	1751522	1751845	BraA010003740	0
A01	1785779	1787375	Promoter	1785508	1786571	BraA010003840	0
A01	1792543	1793282	Promoter	1793148	1795564	BraA010003870	0
A01	1805817	1806668	Promoter	1806014	1806646	BraA010003900	0
A01	1807408	1807733	Promoter	1807687	1808668	BraA010003910	0
A01	1848384	1848679	Promoter	1847013	1848456	BraA010003970	0
A01	1852118	1852785	Promoter	1852598	1855632	BraA010003980	0
A01	1862133	1864108	Promoter	1862389	1865357	BraA010004000	0
A01	1967493	1968173	Promoter	1967798	1968660	BraA010004270	0
A01	1970603	1971828	Promoter	1971345	1973920	BraA010004280	0
A01	2023791	2024425	Promoter	2019877	2024015	BraA010004390	0
A01	2035268	2035937	Promoter	2035899	2037902	BraA010004420	0
A01	2043853	2044105	Promoter	2044038	2045515	BraA010004440	0
A01	2066022	2066510	Promoter	2063719	2066071	BraA010004480	0
A01	2075452	2075680	Promoter	2073592	2075609	BraA010004500	0
A01	2167599	2167814	Promoter	2167778	2169005	BraA010004700	0
A01	2260716	2260925	Promoter	2260851	2262376	BraA010004950	0
A01	2336929	2337646	Promoter	2337453	2341696	BraA010005120	0
A01	2346704	2348531	Promoter	2342429	2346854	BraA010005130	0
A01	2351472	2352621	Promoter	2348963	2351876	BraA010005140	0
A01	2443458	2444581	Promoter	2444551	2446369	BraA010005370	0
A01	2573481	2574508	Promoter	2571202	2574306	BraA010005560	0
A01	2713258	2713474	Promoter	2713466	2714845	BraA010005840	0
A01	2759129	2759742	Promoter	2759308	2760750	BraA010005950	0
A01	2779212	2779473	Promoter	2777975	2779262	BraA010005990	0
A01	2820465	2820897	Promoter	2820718	2821689	BraA010006100	0
A01	2851152	2851442	Promoter	2849419	2851437	BraA010006190	0
A01	2857418	2861088	Promoter	2858704	2859315	BraA010006210	0
A01	2952386	2952734	Promoter	2943941	2952393	BraA010006340	0
A01	3003568	3003777	Promoter	3003737	3005027	BraA010006480	0
A01	3032580	3033506	Promoter	3032845	3033192	BraA010006540	0
A01	3066983	3067577	Promoter	3067380	3068760	BraA010006600	0
A01	3189997	3190800	Promoter	3187877	3190314	BraA010006900	0
A01	3397354	3397941	Promoter	3392036	3397543	BraA010007410	0
A01	3421225	3422669	Promoter	3421956	3422263	BraA010007480	0
A01	3478465	3480587	Promoter	3478717	3480006	BraA010007650	0
A01	3612229	3613448	Promoter	3612834	3617276	BraA010007870	0
A01	3928358	3928736	Promoter	3928695	3930303	BraA010008480	0
A01	3936143	3936664	Promoter	3932789	3936224	BraA010008500	0
A01	3955654	3956560	Promoter	3956124	3958011	BraA010008570	0
A01	3958014	3958805	Promoter	3958682	3960068	BraA010008580	0
A01	4008180	4009035	Promoter	4008418	4010881	BraA010008690	0
A01	4307164	4307458	Promoter	4305906	4307184	BraA010009120	0
A01	4376134	4377317	Promoter	4377042	4379677	BraA010009250	0
A01	4702092	4703027	Promoter	4702634	4703356	BraA010009570	0
A01	4826030	4826811	Promoter	4826079	4826369	BraA010009810	0
A01	4912419	4912796	Promoter	4912738	4913304	BraA010009910	0
A01	4953188	4954069	Promoter	4953652	4954511	BraA010009980	0
A01	5031365	5032314	Promoter	5030242	5031430	BraA010010090	0
A01	5032484	5032822	Promoter	5031916	5032547	BraA010010100	0
A01	5167708	5168979	Promoter	5167345	5168415	BraA010010370	0
A01	5214829	5215540	Promoter	5215501	5219987	BraA010010460	0
A01	5299892	5301535	Promoter	5300113	5302924	BraA010010570	0
A01	5396296	5396999	Promoter	5396950	5397899	BraA010010760	0
A01	5435408	5435823	Promoter	5432344	5435425	BraA010010860	0
A01	5527844	5528839	Promoter	5525895	5528291	BraA010011020	0
A01	5569173	5570258	Promoter	5568183	5569433	BraA010011090	0
A01	5773374	5773957	Promoter	5773942	5779011	BraA010011410	0
A01	5991366	5991839	Promoter	5991285	5991665	BraA010011800	0
A01	6134591	6136454	Promoter	6136085	6138088	BraA010012070	0
A01	6201935	6203124	Promoter	6202024	6202821	BraA010012190	0
A01	6209099	6209888	Promoter	6209220	6211400	BraA010012210	0
A01	6253845	6254052	Promoter	6253869	6255961	BraA010012310	0
A01	6290251	6290657	Promoter	6290616	6292139	BraA010012360	0
A01	6459711	6460318	Promoter	6459992	6460837	BraA010012710	0
A01	6675443	6675817	Promoter	6675786	6677239	BraA010013120	0
A01	6677790	6678082	Promoter	6677965	6678578	BraA010013130	0
A01	6790291	6795779	Promoter	6791231	6792969	BraA010013380	0
A01	6800569	6801370	Promoter	6800542	6800938	BraA010013400	0
A01	6903930	6904628	Promoter	6904473	6905046	BraA010013560	0
A01	6931487	6933109	Promoter	6932014	6933015	BraA010013600	0
A01	6960295	6961102	Promoter	6960364	6960975	BraA010013650	0
A01	6974058	6974779	Promoter	6974247	6976529	BraA010013680	0
A01	6978415	6979628	Promoter	6977474	6979277	BraA010013690	0
A01	6993962	6996043	Promoter	6993146	6994338	BraA010013720	0
A01	7006249	7007351	Promoter	7007105	7008697	BraA010013760	0
A01	7010419	7011754	Promoter	7010992	7011543	BraA010013780	0
A01	7045364	7048905	Promoter	7047597	7048450	BraA010013860	0
A01	7071682	7072111	Promoter	7071305	7071940	BraA010013890	0
A01	7129454	7129884	Promoter	7129638	7131212	BraA010013980	0
A01	7256896	7257275	Promoter	7257235	7259276	BraA010014210	0
A01	7324082	7324317	Promoter	7313954	7324137	BraA010014350	0
A01	7411067	7411567	Promoter	7411290	7414262	BraA010014440	0
A01	7422303	7422745	Promoter	7422500	7423498	BraA010014460	0
A01	7440836	7441581	Promoter	7438418	7441007	BraA010014490	0
A01	7441696	7443086	Promoter	7442616	7445129	BraA010014500	0
A01	7522202	7522559	Promoter	7522465	7523434	BraA010014620	0
A01	7583579	7587027	Promoter	7583990	7586184	BraA010014720	0
A01	7605160	7605712	Promoter	7605588	7608653	BraA010014750	0
A01	7639353	7639895	Promoter	7639720	7640805	BraA010014810	0
A01	7679945	7680305	Promoter	7674732	7680057	BraA010014860	0
A01	7740704	7741323	Promoter	7738017	7740857	BraA010014950	0
A01	7754462	7756779	Promoter	7756449	7757683	BraA010014990	0
A01	7764759	7765726	Promoter	7763123	7765490	BraA010015010	0
A01	7891588	7892643	Promoter	7890881	7892007	BraA010015170	0
A01	7902551	7903642	Promoter	7900393	7903349	BraA010015200	0
A01	7908691	7909085	Promoter	7904618	7908755	BraA010015210	0
A01	7953901	7954946	Promoter	7954070	7954675	BraA010015320	0
A01	7955185	7955548	Promoter	7955455	7960037	BraA010015330	0
A01	7987389	7988017	Promoter	7987588	7990609	BraA010015380	0
A01	8026389	8027142	Promoter	8026803	8027039	BraA010015450	0
A01	8046055	8046528	Promoter	8046434	8047844	BraA010015480	0
A01	8073294	8074126	Promoter	8074074	8075611	BraA010015510	0
A01	8128332	8128685	Promoter	8128600	8130605	BraA010015630	0
A01	8148080	8148844	Promoter	8144498	8148209	BraA010015670	0
A01	8152569	8153543	Promoter	8153257	8153697	BraA010015680	0
A01	8178869	8179767	Promoter	8179494	8179823	BraA010015780	0
A01	8209866	8210658	Promoter	8210638	8214840	BraA010015890	0
A01	8267389	8267732	Promoter	8267703	8269615	BraA010015960	0
A01	8326373	8327905	Promoter	8326920	8327867	BraA010016060	0
A01	8448468	8450646	Promoter	8449272	8450000	BraA010016300	0
A01	8532500	8533037	Promoter	8533015	8534000	BraA010016510	0
A01	8534812	8535119	Promoter	8534831	8538550	BraA010016520	0
A01	8538709	8539250	Promoter	8538956	8539967	BraA010016530	0
A01	8598071	8598693	Promoter	8598572	8599627	BraA010016670	0
A01	8656663	8657224	Promoter	8655664	8656780	BraA010016780	0
A01	8760779	8761109	Promoter	8760517	8760966	BraA010016910	0
A01	8819122	8819739	Promoter	8817776	8819221	BraA010017050	0
A01	8822482	8824703	Promoter	8824230	8826337	BraA010017060	0
A01	8833460	8833990	Promoter	8831532	8833714	BraA010017080	0
A01	9015496	9016330	Promoter	9015559	9015866	BraA010017470	0
A01	9113438	9114591	Promoter	9114105	9116421	BraA010017590	0
A01	9118209	9120196	Promoter	9119043	9119897	BraA010017610	0
A01	9225490	9226645	Promoter	9223756	9225789	BraA010017790	0
A01	9227994	9228449	Promoter	9228187	9230021	BraA010017810	0
A01	9279931	9280594	Promoter	9277234	9279963	BraA010017910	0
A01	9288006	9288297	Promoter	9288125	9288925	BraA010017940	0
A01	9353827	9354626	Promoter	9351955	9354147	BraA010018090	0
A01	9401894	9403062	Promoter	9402605	9413574	BraA010018140	0
A01	9447600	9448199	Promoter	9448146	9449727	BraA010018180	0
A01	9476583	9477368	Promoter	9477267	9478288	BraA010018270	0
A01	9502314	9503028	Promoter	9502337	9503807	BraA010018320	0
A01	9553672	9554339	Promoter	9552914	9553980	BraA010018460	0
A01	9640740	9641655	Promoter	9640228	9640827	BraA010018620	0
A01	9695716	9696629	Promoter	9695916	9696299	BraA010018700	0
A01	9713437	9714670	Promoter	9710369	9713621	BraA010018740	0
A01	9791868	9792564	Promoter	9792287	9793883	BraA010018900	0
A01	9851413	9854120	Promoter	9852760	9853832	BraA010019000	0
A01	9921859	9922061	Promoter	9918416	9921973	BraA010019140	0
A01	10014763	10015457	Promoter	10014202	10014970	BraA010019280	0
A01	10022389	10022794	Promoter	10022791	10035332	BraA010019310	0
A01	10038022	10038669	Promoter	10035808	10038510	BraA010019320	0
A01	10054611	10055923	Promoter	10055308	10056938	BraA010019360	0
A01	10088065	10088332	Promoter	10088328	10092061	BraA010019440	0
A01	10198459	10198900	Promoter	10198899	10201298	BraA010019650	0
A01	10210714	10212497	Promoter	10210732	10211130	BraA010019670	0
A01	10212652	10213794	Promoter	10211810	10213143	BraA010019680	0
A01	10224133	10224347	Promoter	10224346	10225185	BraA010019720	0
A01	10225556	10227878	Promoter	10225534	10226304	BraA010019730	0
A01	10228026	10228612	Promoter	10228543	10229954	BraA010019740	0
A01	10231210	10231465	Promoter	10231366	10232573	BraA010019750	0
A01	10235444	10237411	Promoter	10236707	10237024	BraA010019770	0
A01	10263080	10264677	Promoter	10264041	10264628	BraA010019790	0
A01	10290947	10291527	Promoter	10290704	10291513	BraA010019850	0
A01	10313606	10314197	Promoter	10314051	10315262	BraA010019870	0
A01	10470674	10472231	Promoter	10468320	10471221	BraA010020080	0
A01	10534795	10535296	Promoter	10535226	10537617	BraA010020240	0
A01	10537249	10539071	Promoter	10538091	10539332	BraA010020250	0
A01	10544650	10545223	Promoter	10545167	10547430	BraA010020280	0
A01	10592529	10593022	Promoter	10592414	10592971	BraA010020350	0
A01	10660535	10664612	Promoter	10663314	10664380	BraA010020460	0
A01	10689879	10690795	Promoter	10689791	10690507	BraA010020470	0
A01	10793113	10794367	Promoter	10794045	10795262	BraA010020580	0
A01	10796676	10797138	Promoter	10797078	10799291	BraA010020600	0
A01	10849838	10851107	Promoter	10849960	10851036	BraA010020670	0
A01	10907284	10907572	Promoter	10907437	10908835	BraA010020810	0
A01	10922706	10923057	Promoter	10922925	10923440	BraA010020840	0
A01	10935088	10935454	Promoter	10935413	10935760	BraA010020880	0
A01	10953164	10954560	Promoter	10953852	10955425	BraA010020910	0
A01	10954705	10958525	Promoter	10956205	10958018	BraA010020920	0
A01	10963038	10963823	Promoter	10963365	10965073	BraA010020930	0
A01	10990606	10992063	Promoter	10991123	10991507	BraA010020960	0
A01	10993256	10993571	Promoter	10992911	10993291	BraA010020970	0
A01	11025488	11026590	Promoter	11024694	11026049	BraA010021040	0
A01	11040924	11041582	Promoter	11039640	11040962	BraA010021090	0
A01	11139043	11140133	Promoter	11139065	11140051	BraA010021220	0
A01	11145744	11147030	Promoter	11146437	11151295	BraA010021240	0
A01	11154834	11156389	Promoter	11154904	11155575	BraA010021260	0
A01	11158713	11159237	Promoter	11159099	11162184	BraA010021280	0
A01	11223858	11227610	Promoter	11225610	11226414	BraA010021350	0
A01	11254679	11254959	Promoter	11254882	11257342	BraA010021410	0
A01	11260679	11261211	Promoter	11258115	11260681	BraA010021420	0
A01	11278781	11280414	Promoter	11279416	11279796	BraA010021440	0
A01	11292968	11294499	Promoter	11291607	11293046	BraA010021450	0
A01	11402030	11405524	Promoter	11402182	11402842	BraA010021550	0
A01	11439395	11440359	Promoter	11439501	11440355	BraA010021590	0
A01	11441085	11441534	Promoter	11441371	11444577	BraA010021600	0
A01	11578420	11579685	Promoter	11576965	11578706	BraA010021830	0
A01	11584147	11585535	Promoter	11585379	11586679	BraA010021850	0
A01	11662430	11662697	Promoter	11662509	11663960	BraA010021960	0
A01	11678504	11678965	Promoter	11676818	11678837	BraA010021990	0
A01	11778956	11781336	Promoter	11779050	11780501	BraA010022160	0
A01	11792825	11794950	Promoter	11793587	11798960	BraA010022190	0
A01	11830511	11831714	Promoter	11830455	11831330	BraA010022230	0
A01	11879603	11879995	Promoter	11879306	11879860	BraA010022270	0
A01	11973192	11974524	Promoter	11974356	11976330	BraA010022410	0
A01	11977133	11977767	Promoter	11977069	11977476	BraA010022420	0
A01	12046392	12047646	Promoter	12047387	12048716	BraA010022490	0
A01	12049300	12051020	Promoter	12050099	12050554	BraA010022500	0
A01	12053341	12055941	Promoter	12054256	12054900	BraA010022530	0
A01	12060625	12062013	Promoter	12061420	12063397	BraA010022540	0
A01	12081064	12081368	Promoter	12079447	12081064	BraA010022570	0
A01	12093005	12093816	Promoter	12091861	12093090	BraA010022590	0
A01	12121075	12121404	Promoter	12120117	12121124	BraA010022610	0
A01	12165200	12166352	Promoter	12165713	12166261	BraA010022660	0
A01	12271389	12272679	Promoter	12272136	12272471	BraA010022770	0
A01	12335067	12336137	Promoter	12335142	12336044	BraA010022860	0
A01	12386043	12388209	Promoter	12386892	12388119	BraA010022920	0
A01	12437103	12437720	Promoter	12430773	12437316	BraA010022960	0
A01	12545578	12546276	Promoter	12544923	12545786	BraA010023070	0
A01	12562144	12562595	Promoter	12562262	12563616	BraA010023080	0
A01	12644090	12644563	Promoter	12644298	12646602	BraA010023160	0
A01	12728665	12729012	Promoter	12728994	12729469	BraA010023340	0
A01	12750557	12750952	Promoter	12748869	12750590	BraA010023380	0
A01	12751947	12752548	Promoter	12751432	12752128	BraA010023390	0
A01	12752919	12753877	Promoter	12752626	12752940	BraA010023400	0
A01	12774807	12775840	Promoter	12773832	12775202	BraA010023440	0
A01	12852040	12853590	Promoter	12849437	12852146	BraA010023550	0
A01	12866278	12869789	Promoter	12869475	12870070	BraA010023610	0
A01	12908706	12910673	Promoter	12909189	12910127	BraA010023660	0
A01	12987857	12988443	Promoter	12988241	12989579	BraA010023730	0
A01	13068250	13071441	Promoter	13070482	13070766	BraA010023840	0
A01	13089211	13091607	Promoter	13089726	13091057	BraA010023860	0
A01	13310306	13311552	Promoter	13308324	13310851	BraA010024030	0
A01	13378106	13379225	Promoter	13379225	13393376	BraA010024140	0
A01	13431993	13433832	Promoter	13432512	13433726	BraA010024210	0
A01	13528479	13528907	Promoter	13527020	13528555	BraA010024320	0
A01	13530231	13530629	Promoter	13530299	13530843	BraA010024330	0
A01	13563421	13565103	Promoter	13563998	13564882	BraA010024360	0
A01	13569978	13570313	Promoter	13570279	13573194	BraA010024370	0
A01	13589297	13589608	Promoter	13587271	13589348	BraA010024400	0
A01	13595575	13596194	Promoter	13595364	13596032	BraA010024410	0
A01	13601076	13601659	Promoter	13600920	13601360	BraA010024420	0
A01	13656927	13657598	Promoter	13657233	13657566	BraA010024530	0
A01	13664336	13665700	Promoter	13664959	13665417	BraA010024540	0
A01	13666927	13667434	Promoter	13666983	13668314	BraA010024550	0
A01	13733988	13734665	Promoter	13732157	13734326	BraA010024600	0
A01	13743409	13745501	Promoter	13744642	13745481	BraA010024620	0
A01	13865943	13867289	Promoter	13866839	13871738	BraA010024790	0
A01	13999290	14000199	Promoter	13997743	13999683	BraA010024910	0
A01	14003624	14007288	Promoter	14002772	14006579	BraA010024920	0
A01	14051235	14052810	Promoter	14052290	14056325	BraA010024980	0
A01	14073555	14073967	Promoter	14071663	14073634	BraA010025010	0
A01	14090196	14090720	Promoter	14090481	14092541	BraA010025030	0
A01	14104473	14105399	Promoter	14105220	14105883	BraA010025040	0
A01	14138121	14138391	Promoter	14136765	14138132	BraA010025100	0
A01	14141079	14142831	Promoter	14141352	14142260	BraA010025120	0
A01	14156685	14159610	Promoter	14158085	14159290	BraA010025160	0
A01	14179372	14180104	Promoter	14179508	14180020	BraA010025220	0
A01	14189331	14189589	Promoter	14189588	14190310	BraA010025240	0
A01	14264977	14265653	Promoter	14265218	14266198	BraA010025340	0
A01	14291018	14291731	Promoter	14291208	14293461	BraA010025360	0
A01	14296564	14296999	Promoter	14296970	14301828	BraA010025370	0
A01	14367771	14370329	Promoter	14368349	14370307	BraA010025420	0
A01	14430637	14432343	Promoter	14429357	14431470	BraA010025470	0
A01	14480685	14481048	Promoter	14477695	14480738	BraA010025520	0
A01	14617248	14617645	Promoter	14616997	14617290	BraA010025650	0
A01	14638433	14638684	Promoter	14638543	14641052	BraA010025670	0
A01	14697029	14697246	Promoter	14685970	14697145	BraA010025740	0
A01	14731543	14731939	Promoter	14731902	14733958	BraA010025760	0
A01	14740199	14740536	Promoter	14740502	14742477	BraA010025780	0
A01	14745196	14746144	Promoter	14745211	14748005	BraA010025800	0
A01	14769011	14769404	Promoter	14766167	14769020	BraA010025840	0
A01	14806398	14806642	Promoter	14806560	14807720	BraA010025860	0
A01	14995840	14997013	Promoter	14996131	14997616	BraA010026030	0
A01	15044930	15046253	Promoter	15045583	15047550	BraA010026080	0
A01	15061061	15061454	Promoter	15059124	15061176	BraA010026090	0
A01	15083255	15084179	Promoter	15083597	15088918	BraA010026130	0
A01	15092627	15097123	Promoter	15092609	15093466	BraA010026150	0
A01	15135227	15136191	Promoter	15133506	15136086	BraA010026210	0
A01	15139174	15140711	Promoter	15137676	15139424	BraA010026220	0
A01	15163062	15163613	Promoter	15162302	15163219	BraA010026270	0
A01	15211766	15212140	Promoter	15212134	15214408	BraA010026360	0
A01	15313144	15315781	Promoter	15313791	15314144	BraA010026440	0
A01	15413992	15414989	Promoter	15414405	15414821	BraA010026540	0
A01	15420238	15420974	Promoter	15420543	15422610	BraA010026550	0
A01	15481446	15481811	Promoter	15477348	15481795	BraA010026610	0
A01	15495998	15497370	Promoter	15496594	15498348	BraA010026630	0
A01	15581547	15584517	Promoter	15584020	15584307	BraA010026670	0
A01	15864431	15865502	Promoter	15862374	15864647	BraA010026860	0
A01	15926717	15927054	Promoter	15924473	15926757	BraA010026930	0
A01	15957948	15958443	Promoter	15958244	15958549	BraA010026960	0
A01	28570983	28571450	Promoter	28571141	28572718	BraA010027290	0
A01	28717863	28718370	Promoter	28718354	28720226	BraA010027330	0
A01	28766322	28766801	Promoter	28766753	28769818	BraA010027340	0
A01	28879401	28880726	Promoter	28878042	28879611	BraA010027450	0
A01	29030756	29031082	Promoter	29031039	29040302	BraA010027590	0
A01	29113584	29114085	Promoter	29113908	29115676	BraA010027670	0
A01	29232086	29233612	Promoter	29229490	29232402	BraA010027740	0
A01	29321920	29322802	Promoter	29321276	29322420	BraA010027850	0
A01	29359532	29359961	Promoter	29357292	29359579	BraA010027900	0
A01	29417833	29418369	Promoter	29415829	29418068	BraA010027960	0
A01	29512964	29513514	Promoter	29512846	29513346	BraA010028070	0
A01	29779058	29781141	Promoter	29779792	29780865	BraA010028390	0
A01	29855968	29856456	Promoter	29853560	29856077	BraA010028460	0
A01	29932492	29932949	Promoter	29932934	29933752	BraA010028560	0
A01	29989413	29989946	Promoter	29977957	29989423	BraA010028610	0
A01	30018637	30018886	Promoter	30016817	30018690	BraA010028630	0
A01	30089151	30090168	Promoter	30090009	30093502	BraA010028690	0
A01	30157057	30157536	Promoter	30156086	30157329	BraA010028850	0
A01	30219190	30219583	Promoter	30217380	30219444	BraA010028910	0
A01	30298287	30298765	Promoter	30297701	30298411	BraA010028990	0
A01	30352206	30353359	Promoter	30352469	30353032	BraA010029040	0
A01	30373678	30373998	Promoter	30373495	30373782	BraA010029080	0
A01	30403381	30404715	Promoter	30403745	30406200	BraA010029110	0
A01	30491244	30493776	Promoter	30492402	30493207	BraA010029210	0
A01	30576662	30577361	Promoter	30576645	30576980	BraA010029270	0
A01	30699746	30702945	Promoter	30700301	30702334	BraA010029400	0
A01	30744811	30752222	Promoter	30750518	30755231	BraA010029470	0
A01	30775427	30775631	Promoter	30775596	30777632	BraA010029490	0
A01	30961758	30962305	Promoter	30962222	30962788	BraA010029650	0
A01	30988626	30988968	Promoter	30988316	30988681	BraA010029710	0
A01	30989139	30989544	Promoter	30989322	30990345	BraA010029720	0
A01	31045331	31046067	Promoter	31046003	31047545	BraA010029800	0
A01	31102851	31103207	Promoter	31103136	31106605	BraA010029860	0
A01	31155371	31155843	Promoter	31155719	31159428	BraA010029910	0
A01	31159853	31161078	Promoter	31160223	31160669	BraA010029920	0
A01	31166584	31167475	Promoter	31164996	31166677	BraA010029930	0
A01	31213806	31214188	Promoter	31211601	31213926	BraA010029980	0
A01	31258590	31259821	Promoter	31259702	31261594	BraA010030030	0
A01	31349660	31351214	Promoter	31350284	31351027	BraA010030160	0
A01	31469923	31471160	Promoter	31470654	31472683	BraA010030300	0
A01	31486198	31486674	Promoter	31486643	31488794	BraA010030320	0
A01	31499198	31499825	Promoter	31498822	31499235	BraA010030340	0
A01	31511321	31511926	Promoter	31508848	31511348	BraA010030370	0
A01	31517952	31519516	Promoter	31518278	31518661	BraA010030380	0
A01	31573084	31574145	Promoter	31570369	31573305	BraA010030420	0
A01	31611266	31613217	Promoter	31611471	31612648	BraA010030490	0
A01	31631571	31632198	Promoter	31632076	31633073	BraA010030510	0
A01	31745443	31745766	Promoter	31743238	31745456	BraA010030680	0
A01	31837945	31840633	Promoter	31839111	31839711	BraA010030760	0
A01	31856898	31858431	Promoter	31857659	31858066	BraA010030790	0
A01	31923023	31923723	Promoter	31923408	31925431	BraA010030860	0
A01	32098462	32100139	Promoter	32097814	32099040	BraA010030950	0
A01	32158517	32159306	Promoter	32158962	32160227	BraA010030980	0
A01	32174349	32174623	Promoter	32174423	32175664	BraA010031000	0
A01	32216128	32216720	Promoter	32216146	32224752	BraA010031040	0
A01	32233097	32233919	Promoter	32231723	32233423	BraA010031050	0
A01	32297989	32298195	Promoter	32298177	32301024	BraA010031100	0
A01	32306757	32307278	Promoter	32304823	32307124	BraA010031120	0
A01	32315546	32315917	Promoter	32314765	32315622	BraA010031130	0
A01	32351740	32352130	Promoter	32349395	32351869	BraA010031200	0
A01	32401986	32402327	Promoter	32400871	32402092	BraA010031260	0
A01	32409087	32409292	Promoter	32409289	32413169	BraA010031290	0
A01	32478865	32481534	Promoter	32479687	32481069	BraA010031350	0
A01	32513556	32514721	Promoter	32513944	32515745	BraA010031380	0
A01	32514850	32517733	Promoter	32516646	32517101	BraA010031390	0
A01	32533527	32535281	Promoter	32531642	32534567	BraA010031420	0
A01	32569021	32569902	Promoter	32563794	32569531	BraA010031510	0
A01	32692167	32692553	Promoter	32690542	32692178	BraA010031640	0
A01	32696791	32697242	Promoter	32695357	32696912	BraA010031660	0
A01	32764780	32765100	Promoter	32764446	32764804	BraA010031770	0
A01	32809349	32810720	Promoter	32810231	32810697	BraA010031830	0
A01	32853755	32854191	Promoter	32853193	32853931	BraA010031860	0
A01	32916896	32917879	Promoter	32917132	32917789	BraA010031920	0
A01	32920829	32923269	Promoter	32921819	32922973	BraA010031940	0
A01	32937365	32937893	Promoter	32936317	32937391	BraA010031970	0
A01	32994153	32994819	Promoter	32991172	32994302	BraA010032040	0
A01	32999561	33001942	Promoter	33000580	33001212	BraA010032050	0
A01	33062848	33063249	Promoter	33062276	33062961	BraA010032100	0
A01	33095327	33095765	Promoter	33095736	33096942	BraA010032130	0
A01	33157893	33160204	Promoter	33156147	33158566	BraA010032190	0
A01	33162895	33163245	Promoter	33162937	33163212	BraA010032200	0
A01	33240418	33241014	Promoter	33240808	33242708	BraA010032310	0
A01	33273497	33273857	Promoter	33273601	33275753	BraA010032340	0
A01	33285000	33286551	Promoter	33285529	33286405	BraA010032350	0
A01	33330091	33331940	Promoter	33330492	33331736	BraA010032390	0
A01	33370945	33371533	Promoter	33371292	33373264	BraA010032450	0
A01	33458088	33458619	Promoter	33458478	33461058	BraA010032580	0
A01	33462712	33463143	Promoter	33461817	33462916	BraA010032590	0
A01	33521201	33523647	Promoter	33521479	33521926	BraA010032650	0
A01	33524014	33524360	Promoter	33524185	33524446	BraA010032660	0
A01	33669652	33671081	Promoter	33669846	33670361	BraA010032870	0
A01	33696991	33698185	Promoter	33696132	33697073	BraA010032930	0
A01	33698541	33701535	Promoter	33697644	33699467	BraA010032940	0
A01	33704130	33704447	Promoter	33702746	33704223	BraA010032950	0
A01	33795881	33796207	Promoter	33795829	33796050	BraA010033010	0
A01	33849120	33849801	Promoter	33849368	33849775	BraA010033110	0
A01	33862165	33862508	Promoter	33858762	33862381	BraA010033130	0
A01	33866980	33867817	Promoter	33867751	33869307	BraA010033140	0
A01	33879905	33880332	Promoter	33879915	33882923	BraA010033160	0
A01	33893326	33894399	Promoter	33893542	33894132	BraA010033180	0
A01	33925939	33927233	Promoter	33926640	33927167	BraA010033240	0
A01	34359352	34359787	Promoter	34359452	34359822	BraA010033680	0
A01	34391517	34392229	Promoter	34390762	34391757	BraA010033730	0
A01	34394450	34394885	Promoter	34394713	34396751	BraA010033740	0
A01	34398436	34399051	Promoter	34398151	34398582	BraA010033750	0
A01	34400459	34400884	Promoter	34399445	34400758	BraA010033760	0
A01	34420268	34420771	Promoter	34420669	34422863	BraA010033800	0
A01	34471286	34473293	Promoter	34472163	34472483	BraA010033890	0
A01	34511610	34511827	Promoter	34509153	34511740	BraA010033990	0
A01	34589074	34589491	Promoter	34589433	34594365	BraA010034070	0
A01	34598100	34599705	Promoter	34598298	34598864	BraA010034090	0
A01	34677163	34677744	Promoter	34670182	34677302	BraA010034190	0
A01	34688106	34689795	Promoter	34688752	34689467	BraA010034220	0
A01	34693077	34693524	Promoter	34693462	34695724	BraA010034230	0
A01	34719841	34720146	Promoter	34719875	34720111	BraA010034250	0
A01	34736860	34737218	Promoter	34736256	34736894	BraA010034270	0
A01	34779304	34780477	Promoter	34779691	34780265	BraA010034310	0
A01	34795431	34795678	Promoter	34793641	34795502	BraA010034360	0
A01	34802137	34804442	Promoter	34802630	34802959	BraA010034370	0
A01	34810235	34813013	Promoter	34811237	34811911	BraA010034410	0
A01	34950326	34951657	Promoter	34950966	34952300	BraA010034630	0
A01	34952176	34953190	Promoter	34952752	34959833	BraA010034640	0
A01	34984447	34985029	Promoter	34982950	34984919	BraA010034670	0
A01	34992155	34992507	Promoter	34991399	34992376	BraA010034690	0
A01	35034609	35036807	Promoter	35035229	35036599	BraA010034760	0
A01	35046160	35046500	Promoter	35043758	35046409	BraA010034770	0
A01	35051688	35052221	Promoter	35052046	35054906	BraA010034790	0
A01	35060831	35061234	Promoter	35057445	35061209	BraA010034800	0
A01	35100522	35101074	Promoter	35098651	35100837	BraA010034870	0
A01	35156213	35160101	Promoter	35157504	35158901	BraA010034910	0
A01	35199757	35201169	Promoter	35199996	35200790	BraA010034990	0
A01	35263376	35265266	Promoter	35263315	35263883	BraA010035100	0
A01	35270905	35272272	Promoter	35271150	35271470	BraA010035120	0
A01	35276436	35277394	Promoter	35276677	35277377	BraA010035140	0
A01	35330086	35331805	Promoter	35330270	35331523	BraA010035220	0
A01	35421821	35422162	Promoter	35420785	35421828	BraA010035310	0
A01	35432050	35433302	Promoter	35432564	35432959	BraA010035340	0
A01	35435547	35436967	Promoter	35436663	35439063	BraA010035360	0
A01	35444385	35445296	Promoter	35441858	35444969	BraA010035380	0
A01	35528021	35530546	Promoter	35528671	35530059	BraA010035460	0
A01	35621465	35622127	Promoter	35622088	35625932	BraA010035530	0
A01	35658601	35659467	Promoter	35657305	35658877	BraA010035570	0
A01	35659597	35659866	Promoter	35659621	35662801	BraA010035580	0
A01	35667027	35668265	Promoter	35665778	35667160	BraA010035600	0
A01	35699856	35700850	Promoter	35700181	35700620	BraA010035690	0
A01	35727779	35728777	Promoter	35727932	35728585	BraA010035720	0
A01	35752800	35753096	Promoter	35752942	35754383	BraA010035780	0
A01	35774440	35774741	Promoter	35773885	35774469	BraA010035830	0
A01	35836378	35836741	Promoter	35836482	35838391	BraA010035900	0
A01	35846443	35849061	Promoter	35846714	35848213	BraA010035920	0
A01	35883084	35884016	Promoter	35883970	35886068	BraA010035990	0
A01	35887202	35887895	Promoter	35887273	35888145	BraA010036000	0
A01	35908715	35909227	Promoter	35903291	35908721	BraA010036030	0
A01	35967711	35968080	Promoter	35966503	35967857	BraA010036100	0
A01	35973483	35975018	Promoter	35972335	35973930	BraA010036120	0
A01	35976720	35977091	Promoter	35975271	35976795	BraA010036130	0
A01	36000062	36000322	Promoter	35998471	36000156	BraA010036160	0
A01	36011180	36012744	Promoter	36011919	36013056	BraA010036190	0
A01	36013225	36013792	Promoter	36013339	36013761	BraA010036200	0
A01	36036146	36036557	Promoter	36033930	36036399	BraA010036240	0
A01	36054381	36054935	Promoter	36054782	36056857	BraA010036280	0
A01	36138922	36142544	Promoter	36138121	36140342	BraA010036390	0
A01	36172453	36173247	Promoter	36171727	36172974	BraA010036430	0
A01	36277275	36278114	Promoter	36274247	36277718	BraA010036580	0
A01	36296821	36297754	Promoter	36297267	36298502	BraA010036620	0
A01	36359345	36361072	Promoter	36360910	36363974	BraA010036680	0
A01	36392832	36396526	Promoter	36394425	36395615	BraA010036740	0
A01	36399856	36400076	Promoter	36400060	36401435	BraA010036760	0
A01	36445443	36445670	Promoter	36444911	36445466	BraA010036850	0
A01	36508482	36509161	Promoter	36507657	36508855	BraA010036950	0
A01	36556012	36558167	Promoter	36556945	36557589	BraA010036990	0
A01	36561892	36562651	Promoter	36560393	36562196	BraA010037000	0
A01	36583574	36585400	Promoter	36583772	36584800	BraA010037020	0
A01	36587061	36587691	Promoter	36587654	36591104	BraA010037030	0
A01	36591242	36592193	Promoter	36591809	36592791	BraA010037040	0
A01	36595490	36596162	Promoter	36593522	36595651	BraA010037050	0
A01	36608754	36609072	Promoter	36608923	36609536	BraA010037080	0
A01	36624794	36625569	Promoter	36625509	36629847	BraA010037140	0
A01	36732639	36734083	Promoter	36732844	36733802	BraA010037230	0
A01	36808722	36809199	Promoter	36809086	36810135	BraA010037370	0
A01	36821336	36821628	Promoter	36821563	36823530	BraA010037400	0
A01	36934177	36936543	Promoter	36934613	36935970	BraA010037540	0
A01	36955441	36956671	Promoter	36956095	36956953	BraA010037570	0
A01	36973513	36974794	Promoter	36973442	36974710	BraA010037620	0
A01	37016577	37017987	Promoter	37017492	37018406	BraA010037670	0
A01	37091784	37092201	Promoter	37092143	37093714	BraA010037780	0
A01	37243678	37243885	Promoter	37243868	37246629	BraA010038080	0
A01	37294111	37295700	Promoter	37294150	37295141	BraA010038160	0
A01	37372572	37373185	Promoter	37369995	37372583	BraA010038280	0
A01	37378630	37380856	Promoter	37380564	37381394	BraA010038330	0
A01	37440536	37441451	Promoter	37440577	37441206	BraA010038430	0
A01	37445068	37445528	Promoter	37444334	37445141	BraA010038440	0
A01	37457770	37458902	Promoter	37457500	37458222	BraA010038480	0
A01	37485624	37486334	Promoter	37484116	37485791	BraA010038540	0
A01	37493138	37493662	Promoter	37491732	37493525	BraA010038560	0
A01	37508130	37508386	Promoter	37502108	37508172	BraA010038590	0
A01	37546625	37548060	Promoter	37547324	37549261	BraA010038680	0
A01	37570536	37571270	Promoter	37570268	37570708	BraA010038750	0
A01	37664014	37666390	Promoter	37664417	37666213	BraA010038890	0
A01	37680768	37681180	Promoter	37681039	37681346	BraA010038900	0
A01	37686726	37687593	Promoter	37687425	37689331	BraA010038930	0
A01	37722887	37723871	Promoter	37723505	37725469	BraA010038960	0
A01	37736650	37737255	Promoter	37737000	37739949	BraA010038970	0
A01	37741741	37742564	Promoter	37742192	37742479	BraA010038990	0
A01	37805546	37806638	Promoter	37804828	37806223	BraA010039090	0
A01	37836024	37836940	Promoter	37836398	37837318	BraA010039140	0
A01	37841274	37841928	Promoter	37841524	37842435	BraA010039160	0
A01	37858291	37861365	Promoter	37858830	37861157	BraA010039210	0
A01	37901136	37901525	Promoter	37901371	37902420	BraA010039270	0
A01	38051629	38052676	Promoter	38052493	38053041	BraA010039470	0
A01	38053718	38054053	Promoter	38053970	38054596	BraA010039480	0
A01	38712074	38712398	Promoter	38712395	38714265	BraA010039790	0
A01	38734655	38736550	Promoter	38735857	38736330	BraA010039860	0
A01	38738809	38739423	Promoter	38738846	38739187	BraA010039870	0
A01	38758749	38759130	Promoter	38759079	38761983	BraA010039920	0
A01	38775853	38776408	Promoter	38776365	38779036	BraA010039970	0
A01	38780654	38781020	Promoter	38780990	38782312	BraA010039990	0
A01	38866955	38868550	Promoter	38868526	38869677	BraA010040180	0
A01	39070919	39072460	Promoter	39070935	39071405	BraA010040440	0
A01	39075923	39077627	Promoter	39076271	39077392	BraA010040460	0
A01	39176999	39177690	Promoter	39177307	39178272	BraA010040690	0
A01	39480301	39480659	Promoter	39478453	39480301	BraA010041030	0
A01	39537546	39537816	Promoter	39537107	39537598	BraA010041070	0
A01	39551899	39552836	Promoter	39549808	39552790	BraA010041100	0
A01	39600288	39600864	Promoter	39600772	39601393	BraA010041160	0
A01	39639914	39640694	Promoter	39638369	39640540	BraA010041240	0
A01	39645428	39647253	Promoter	39646097	39647331	BraA010041250	0
A01	39651799	39652359	Promoter	39650008	39651848	BraA010041260	0
A01	39693223	39694301	Promoter	39693414	39695285	BraA010041360	0
A01	39705293	39706567	Promoter	39705886	39706829	BraA010041380	0
A01	40000089	40001102	Promoter	40000294	40006855	BraA010041460	0
A01	40020859	40021369	Promoter	40019772	40020998	BraA010041500	0
A01	40054528	40054864	Promoter	40052656	40054641	BraA010041600	0
A01	40061554	40062571	Promoter	40061550	40062527	BraA010041630	0
A01	40081956	40082314	Promoter	40082123	40085569	BraA010041660	0
A01	40123227	40124807	Promoter	40121461	40124650	BraA010041740	0
A01	40153125	40153901	Promoter	40150470	40153458	BraA010041820	0
A01	40287959	40289149	Promoter	40288816	40291529	BraA010041980	0
A01	40303909	40304447	Promoter	40301165	40304369	BraA010042000	0
A01	40312043	40312902	Promoter	40311237	40312563	BraA010042030	0
A01	40399866	40400469	Promoter	40400042	40402723	BraA010042170	0
A01	40434608	40435103	Promoter	40432542	40434695	BraA010042220	0
A01	40465538	40466793	Promoter	40466484	40467379	BraA010042310	0
A01	40471559	40472628	Promoter	40470453	40472292	BraA010042330	0
A01	41054651	41054864	Promoter	41052691	41054654	BraA010042910	0
A01	41281816	41283428	Promoter	41282534	41283232	BraA010043250	0
A01	41352228	41353101	Promoter	41351942	41352973	BraA010043380	0
A01	41366661	41367063	Promoter	41367019	41369897	BraA010043420	0
A01	41713677	41714517	Promoter	41713701	41714231	BraA010043600	0
A01	41728383	41730504	Promoter	41728935	41729212	BraA010043640	0
A01	41839362	41839830	Promoter	41839536	41840207	BraA010043720	0
A01	41851201	41851553	Promoter	41851275	41853665	BraA010043750	0
A01	42183247	42184107	Promoter	42184048	42184338	BraA010044100	0
A01	42215927	42216844	Promoter	42216075	42216470	BraA010044180	0
A01	42745971	42747071	Promoter	42745255	42746436	BraA010044460	0
A01	42761288	42762441	Promoter	42760767	42761486	BraA010044510	0
A01	42802388	42805350	Promoter	42803735	42804895	BraA010044620	0
A01	42816072	42816778	Promoter	42814927	42816190	BraA010044650	0
A01	42984075	42984810	Promoter	42984426	42985487	BraA010044720	0
A01	43000591	43001445	Promoter	42997512	43001189	BraA010044760	0
A01	43144354	43145442	Promoter	43143713	43145125	BraA010044910	0
A01	43149890	43150403	Promoter	43150136	43150985	BraA010044930	0
A01	43167420	43167810	Promoter	43167725	43171862	BraA010044980	0
A01	43185394	43186089	Promoter	43185990	43186430	BraA010045010	0
A01	43189346	43190261	Promoter	43187695	43189830	BraA010045020	0
A01	43201757	43202253	Promoter	43202185	43204764	BraA010045070	0
A01	43817447	43817840	Promoter	43817835	43819531	BraA010045710	0
A01	44084336	44085205	Promoter	44085111	44086497	BraA010046010	0
A01	44119139	44120302	Promoter	44120157	44122293	BraA010046140	0
A01	44127176	44129813	Promoter	44128777	44129655	BraA010046180	0
A01	44352078	44352645	Promoter	44352567	44355263	BraA010046340	0
A01	44485101	44485987	Promoter	44485969	44487021	BraA010046460	0
A01	44827426	44828288	Promoter	44827742	44828776	BraA010046740	0
A01	45029463	45029924	Promoter	45029918	45033213	BraA010046890	0
A01	45034907	45035112	Promoter	45033379	45034911	BraA010046900	0
A01	45040805	45041169	Promoter	45041127	45044882	BraA010046930	0
A01	2180913	2181209	Promoter	2178289	2180911	BraA010004730	-2
A01	9506735	9507026	Promoter	9507028	9507664	BraA010018330	-2
A01	15722174	15722485	Promoter	15722488	15725152	BraA010026770	-3
A01	35864899	35865241	Promoter	35856477	35864895	BraA010035930	-4
A01	32186332	32186600	Exon	32186327	32186641	BraA010031020	5
A01	12132305	12132658	Promoter	12132664	12136012	BraA010022620	-6
A01	31881277	31881581	Promoter	31875351	31881271	BraA010030830	-6
A01	36701954	36702627	Promoter	36696732	36701948	BraA010037200	-6
A01	36250081	36250300	Promoter	36249451	36250074	BraA010036540	-7
A01	30094219	30094569	Exon	30094211	30096573	BraA010028700	8
A01	3962036	3962512	Promoter	3960540	3962027	BraA010008590	-9
A01	5381525	5381999	Promoter	5379836	5381516	BraA010010720	-9
A01	6525629	6525863	Promoter	6525872	6527705	BraA010012860	-9
A01	7992184	7992520	Exon	7992175	7995183	BraA010015390	9
A01	33679913	33680286	Exon	33679901	33680386	BraA010032890	12
A01	12649663	12649997	Promoter	12650010	12652131	BraA010023180	-13
A01	15089494	15089780	Promoter	15089793	15091229	BraA010026140	-13
A01	8169920	8170178	Promoter	8169442	8169906	BraA010015740	-14
A01	40591330	40591541	Promoter	40591555	40593566	BraA010042530	-14
A01	8580396	8580605	Promoter	8578269	8580381	BraA010016630	-15
A01	8766591	8766940	Exon	8766576	8766788	BraA010016920	15
A01	13294317	13296462	Promoter	13296477	13299171	BraA010024020	-15
A01	28937537	28938114	Promoter	28938130	28939637	BraA010027540	-16
A01	35065833	35066555	Promoter	35062064	35065817	BraA010034810	-16
A01	35949375	35949841	Exon	35948713	35949858	BraA010036080	17
A01	4822118	4823041	Promoter	4820526	4822100	BraA010009780	-18
A01	5393119	5393713	Promoter	5393731	5396068	BraA010010750	-18
A01	6078789	6078999	Promoter	6079017	6081092	BraA010011980	-18
A01	34988347	34988728	Promoter	34985786	34988329	BraA010034680	-18
A01	35073383	35073766	Promoter	35073784	35076489	BraA010034820	-18
A01	44055922	44056264	Promoter	44056282	44057261	BraA010045920	-18
A01	647445	647832	Exon	646250	647851	BraA010001330	19
A01	13357204	13357967	Exon	13357280	13357987	BraA010024110	20
A01	29802545	29802782	Promoter	29801248	29802525	BraA010028410	-20
A01	44114427	44114864	Promoter	44113348	44114406	BraA010046120	-21
A01	7091830	7092237	Exon	7091435	7092259	BraA010013910	22
A01	32543293	32543686	Promoter	32541472	32543271	BraA010031440	-22
A01	34406621	34406829	Promoter	34406851	34408730	BraA010033770	-22
A01	36057461	36057764	Promoter	36057786	36061183	BraA010036290	-22
A01	1721865	1722278	Promoter	1722301	1727971	BraA010003690	-23
A01	2222043	2223292	Promoter	2223315	2226366	BraA010004850	-23
A01	4705601	4705982	Promoter	4706005	4707670	BraA010009590	-23
A01	10616197	10616877	Promoter	10609122	10616174	BraA010020400	-23
A01	2377370	2377603	Promoter	2377627	2381911	BraA010005190	-24
A01	6957415	6957620	Promoter	6956537	6957391	BraA010013630	-24
A01	29940708	29940948	Promoter	29937655	29940684	BraA010028580	-24
A01	42818222	42818694	Promoter	42817359	42818198	BraA010044660	-24
A01	523245	523453	Promoter	523479	525906	BraA010001150	-26
A01	5474874	5475664	Promoter	5475690	5478245	BraA010010930	-26
A01	13018786	13020072	Exon	13019352	13020098	BraA010023790	26
A01	32402836	32403078	Promoter	32403104	32405525	BraA010031270	-26
A01	38743672	38743957	Promoter	38743983	38745682	BraA010039890	-26
A01	14195711	14196001	Promoter	14196029	14196337	BraA010025260	-28
A01	292781	293045	Promoter	293077	295216	BraA010000600	-32
A01	8872141	8872584	Promoter	8872616	8873078	BraA010017200	-32
A01	1537663	1537901	Promoter	1537934	1540447	BraA010003290	-33
A01	2738711	2739449	Promoter	2739482	2744367	BraA010005900	-33
A01	12323800	12324012	Promoter	12324046	12326317	BraA010022830	-34
A01	32176910	32177237	Promoter	32177271	32182942	BraA010031010	-34
A01	269532	270139	Promoter	266762	269496	BraA010000490	-36
A01	34331711	34332154	Promoter	34331073	34331675	BraA010033660	-36
A01	33550977	33551621	Exon	33548560	33551659	BraA010032690	38
A01	41673943	41674189	Promoter	41674227	41676206	BraA010043500	-38
A01	29422589	29423141	Promoter	29423181	29424954	BraA010027980	-40
A01	40610504	40610744	Exon	40610463	40612301	BraA010042570	41
A01	383481	383771	Promoter	382441	383439	BraA010000780	-42
A01	1584889	1585293	Exon	1584030	1585335	BraA010003370	42
A01	43425049	43425274	Promoter	43422184	43425006	BraA010045230	-43
A01	5202537	5202868	Promoter	5202912	5205306	BraA010010430	-44
A01	6733654	6733892	Promoter	6733936	6740423	BraA010013250	-44
A01	31294449	31294752	Promoter	31291005	31294405	BraA010030090	-44
A01	37095843	37096077	Promoter	37093871	37095799	BraA010037790	-44
A01	37096221	37096509	Exon	37096177	37099524	BraA010037800	44
A01	185040	185728	Promoter	184274	184995	BraA010000320	-45
A01	9860928	9861230	Exon	9860045	9861277	BraA010019010	47
A01	36643388	36644433	Exon	36643681	36644480	BraA010037160	47
A01	4367159	4367447	Promoter	4366270	4367111	BraA010009210	-48
A01	8351862	8352412	Promoter	8345097	8351814	BraA010016090	-48
A01	10197248	10197459	Promoter	10196141	10197199	BraA010019630	-49
A01	30694673	30695086	Promoter	30695135	30697283	BraA010029390	-49
A01	7924128	7924328	Promoter	7923554	7924078	BraA010015250	-50
A01	38748890	38749138	Promoter	38749188	38753072	BraA010039900	-50
A01	31125726	31126033	Promoter	31123291	31125675	BraA010029880	-51
A01	9023578	9024075	Promoter	9024127	9031274	BraA010017490	-52
A01	39471926	39472147	Promoter	39472199	39475261	BraA010041020	-52
A01	4076128	4076436	Promoter	4076489	4077574	BraA010008760	-53
A01	35513100	35513502	Promoter	35513555	35516151	BraA010035450	-53
A01	7879771	7881101	Exon	7879717	7880664	BraA010015140	54
A01	1765064	1765326	Promoter	1765381	1766236	BraA010003790	-55
A01	12838049	12838356	Promoter	12834307	12837994	BraA010023520	-55
A01	35252917	35253638	Promoter	35251360	35252861	BraA010035090	-56
A01	31029223	31029699	Promoter	31026572	31029166	BraA010029790	-57
A01	1740097	1740597	Promoter	1739725	1740039	BraA010003730	-58
A01	7743879	7744390	Promoter	7744448	7746553	BraA010014960	-58
A01	10482948	10483250	Promoter	10483308	10484828	BraA010020130	-58
A01	29598604	29599616	Promoter	29597682	29598544	BraA010028190	-60
A01	15764228	15764686	Promoter	15762483	15764166	BraA010026800	-62
A01	43431715	43431988	Promoter	43432050	43433578	BraA010045250	-62
A01	5496587	5497149	Promoter	5497212	5499571	BraA010010970	-63
A01	9098001	9098236	Promoter	9098299	9100662	BraA010017570	-63
A01	3480956	3481158	Promoter	3481223	3481585	BraA010007660	-65
A01	4304275	4304659	Promoter	4304726	4305528	BraA010009110	-67
A01	13730210	13731198	Promoter	13731265	13731540	BraA010024590	-67
A01	32796232	32796636	Exon	32795510	32796703	BraA010031800	67
A01	9098367	9098659	Exon	9098299	9100662	BraA010017570	68
A01	1688871	1689417	Promoter	1687217	1688801	BraA010003600	-70
A01	3555093	3555323	Promoter	3555393	3556550	BraA010007810	-70
A01	5566185	5566590	Promoter	5566660	5567981	BraA010011080	-70
A01	12451264	12451890	Promoter	12449314	12451194	BraA010022990	-70
A01	3131097	3131751	Promoter	3129881	3131025	BraA010006780	-72
A01	7276892	7277202	Promoter	7277274	7279109	BraA010014250	-72
A01	1595642	1595903	Promoter	1595976	1597868	BraA010003400	-73
A01	3239119	3239342	Promoter	3238054	3239045	BraA010007040	-74
A01	6053919	6054593	Exon	6053845	6057850	BraA010011920	74
A01	2794539	2794740	Exon	2792546	2794815	BraA010006030	75
A01	9303246	9303679	Promoter	9299811	9303171	BraA010017980	-75
A01	10702708	10703442	Promoter	10703518	10707053	BraA010020490	-76
A01	44112094	44112886	Promoter	44109395	44112017	BraA010046110	-77
A01	8419880	8420100	Promoter	8417078	8419802	BraA010016220	-78
A01	8575063	8575647	Exon	8574631	8575726	BraA010016620	79
A01	12479323	12479560	Promoter	12478033	12479244	BraA010023010	-79
A01	8114755	8115039	Exon	8113738	8115119	BraA010015580	80
A01	41975199	41975423	Promoter	41975503	41979108	BraA010043890	-80
A01	43129937	43130189	Exon	43129857	43131880	BraA010044880	80
A01	29362698	29362949	Promoter	29361697	29362617	BraA010027910	-81
A01	447025	447786	Exon	447455	447868	BraA010000980	82
A01	10110526	10111076	Promoter	10111159	10113396	BraA010019480	-83
A01	8889503	8890212	Promoter	8890296	8892640	BraA010017240	-84
A01	12889536	12890069	Exon	12889197	12890153	BraA010023630	84
A01	12891427	12892606	Exon	12891107	12892690	BraA010023640	84
A01	28958122	28958670	Promoter	28954643	28958037	BraA010027560	-85
A01	45022480	45022790	Promoter	45022876	45023349	BraA010046860	-86
A01	2242873	2243116	Promoter	2240998	2242786	BraA010004900	-87
A01	12099449	12099852	Promoter	12098100	12099362	BraA010022600	-87
A01	34330991	34331587	Exon	34331073	34331675	BraA010033660	88
A01	43005721	43006704	Promoter	43006792	43008354	BraA010044780	-88
A01	33590618	33590993	Exon	33590528	33593253	BraA010032740	90
A01	31949100	31949506	Promoter	31949599	31950639	BraA010030880	-93
A01	1010222	1010431	Promoter	1009026	1010128	BraA010002110	-94
A01	9737678	9737965	Promoter	9734801	9737583	BraA010018770	-95
A01	1963203	1964483	Promoter	1964579	1966971	BraA010004260	-96
A01	13836744	13837320	Promoter	13836388	13836648	BraA010024740	-96
A01	30277220	30277463	Promoter	30277560	30281833	BraA010028970	-97
A01	12468925	12469222	Promoter	12464766	12468826	BraA010023000	-99
A01	36234262	36234785	Promoter	36234885	36238226	BraA010036520	-100
A01	35252146	35252760	Exon	35251360	35252861	BraA010035090	101
A01	37247761	37248091	Promoter	37248193	37248856	BraA010038090	-102
A01	9192053	9192640	Promoter	9191507	9191950	BraA010017690	-103
A01	8490929	8491256	Promoter	8491360	8492158	BraA010016430	-104
A01	11689443	11689672	Promoter	11689776	11692237	BraA010022030	-104
A01	13672900	13674054	Promoter	13674158	13675716	BraA010024560	-104
A01	13792703	13793369	Promoter	13792169	13792597	BraA010024690	-106
A01	29597895	29598437	Exon	29597682	29598544	BraA010028190	107
A01	40776933	40777457	Promoter	40777566	40780430	BraA010042740	-109
A01	30188817	30189591	Promoter	30189701	30191025	BraA010028870	-110
A01	36093136	36093606	Promoter	36090400	36093026	BraA010036350	-110
A01	36460719	36461900	Promoter	36454125	36460609	BraA010036880	-110
A01	41124983	41125403	Promoter	41123724	41124873	BraA010043090	-110
A01	8837623	8838274	Promoter	8838387	8839632	BraA010017110	-113
A01	2377741	2378121	Exon	2377627	2381911	BraA010005190	114
A01	5049619	5049896	Exon	5049505	5050910	BraA010010140	114
A01	29536079	29536279	Promoter	29535363	29535965	BraA010028100	-114
A01	7193344	7193574	Exon	7192232	7193689	BraA010014080	115
A01	42218248	42218520	Promoter	42218637	42223511	BraA010044190	-117
A01	348551	348889	Promoter	346377	348433	BraA010000720	-118
A01	38037076	38037322	Promoter	38032658	38036958	BraA010039450	-118
A01	874167	874406	Exon	874048	875759	BraA010001780	119
A01	8029348	8029856	Exon	8029229	8032117	BraA010015460	119
A01	2604299	2604744	Promoter	2601554	2604179	BraA010005620	-120
A01	30681583	30681831	Promoter	30681952	30682239	BraA010029360	-121
A01	35421178	35421706	Exon	35420785	35421828	BraA010035310	122
A01	31731402	31731615	Promoter	31731738	31733158	BraA010030660	-123
A01	1338756	1338959	Exon	1337754	1339084	BraA010002800	125
A01	14134740	14135281	Promoter	14135406	14136346	BraA010025090	-125
A01	39210508	39210766	Promoter	39210892	39212304	BraA010040750	-126
A01	14807959	14808337	Promoter	14808465	14808797	BraA010025870	-128
A01	8795288	8795525	Promoter	8795654	8798106	BraA010017000	-129
A01	40105101	40105305	Exon	40104972	40106399	BraA010041700	129
A01	14768622	14768890	Exon	14766167	14769020	BraA010025840	130
A01	31461910	31463115	Promoter	31463245	31469350	BraA010030290	-130
A01	37372180	37372453	Exon	37369995	37372583	BraA010038280	130
A01	14139296	14139650	Exon	14138375	14139781	BraA010025110	131
A01	1339216	1339633	Promoter	1337754	1339084	BraA010002800	-132
A01	12523049	12523484	Promoter	12522465	12522917	BraA010023040	-132
A01	43178899	43179235	Promoter	43179367	43184945	BraA010045000	-132
A01	39079148	39079540	Promoter	39078024	39079014	BraA010040470	-134
A01	37203662	37204198	Promoter	37200410	37203527	BraA010037970	-135
A01	32323892	32324304	Exon	32323756	32324583	BraA010031150	136
A01	889032	889301	Promoter	885964	888894	BraA010001820	-138
A01	3433167	3433942	Promoter	3432727	3433029	BraA010007540	-138
A01	6732814	6733049	Promoter	6731088	6732676	BraA010013240	-138
A01	10716203	10716657	Exon	10716065	10716610	BraA010020500	138
A01	30365984	30366469	Exon	30365213	30366607	BraA010029070	138
A01	32391305	32391819	Promoter	32389503	32391166	BraA010031250	-139
A01	44358728	44359122	Promoter	44355686	44358589	BraA010046350	-139
A01	34207861	34208227	Promoter	34208367	34209509	BraA010033520	-140
A01	765316	765556	Promoter	763081	765174	BraA010001590	-142
A01	11132099	11132400	Promoter	11132542	11134298	BraA010021210	-142
A01	3245493	3245773	Promoter	3243470	3245350	BraA010007070	-143
A01	9330610	9331909	Promoter	9329068	9330463	BraA010018030	-147
A01	8495733	8496045	Promoter	8496193	8500145	BraA010016440	-148
A01	6963690	6964136	Promoter	6961708	6963541	BraA010013660	-149
A01	9085691	9086069	Promoter	9083957	9085542	BraA010017530	-149
A01	4085468	4085948	Promoter	4084159	4085316	BraA010008780	-152
A01	5378856	5381364	Exon	5379836	5381516	BraA010010720	152
A01	13293804	13294122	Exon	13293652	13293909	BraA010024010	152
A01	13607231	13607433	Promoter	13607585	13609468	BraA010024440	-152
A01	15944881	15946792	Promoter	15942223	15944729	BraA010026940	-152
A01	3266622	3267360	Promoter	3265144	3266469	BraA010007100	-153
A01	29944772	29944974	Promoter	29945127	29947629	BraA010028590	-153
A01	30128964	30129316	Promoter	30129469	30131195	BraA010028800	-153
A01	36706924	36707204	Promoter	36705062	36706770	BraA010037210	-154
A01	9551206	9551484	Exon	9548173	9551639	BraA010018440	155
A01	14931422	14931900	Promoter	14921364	14931266	BraA010026010	-156
A01	6245456	6245872	Exon	6245299	6246792	BraA010012300	157
A01	13785805	13786091	Promoter	13786248	13786982	BraA010024670	-157
A01	35677849	35678259	Promoter	35677062	35677691	BraA010035630	-158
A01	29298080	29298561	Promoter	29296454	29297920	BraA010027820	-160
A01	34220605	34221268	Promoter	34217266	34220445	BraA010033530	-160
A01	32171699	32171939	Promoter	32172100	32173353	BraA010030990	-161
A01	33122431	33123181	Promoter	33121629	33122270	BraA010032170	-161
A01	29358773	29359417	Exon	29357292	29359579	BraA010027900	162
A01	42130284	42130706	Promoter	42127948	42130121	BraA010043960	-163
A01	1370644	1371160	Promoter	1371325	1372734	BraA010002860	-165
A01	15379669	15379982	Promoter	15380147	15385108	BraA010026490	-165
A01	32108254	32108682	Exon	32105825	32108847	BraA010030960	165
A01	13267038	13267295	Exon	13266870	13267943	BraA010023980	168
A01	388623	389445	Promoter	389614	391371	BraA010000800	-169
A01	12709616	12710189	Promoter	12706937	12709447	BraA010023300	-169
A01	7248848	7249103	Promoter	7247050	7248678	BraA010014180	-170
A01	8158473	8158749	Promoter	8156629	8158302	BraA010015700	-171
A01	41828830	41829079	Exon	41828658	41832956	BraA010043690	172
A01	2465151	2465385	Exon	2465067	2465558	BraA010005400	173
A01	8639573	8640022	Promoter	8638795	8639400	BraA010016740	-173
A01	39479042	39480128	Exon	39478453	39480301	BraA010041030	173
A01	14135580	14136583	Exon	14135406	14136346	BraA010025090	174
A01	33878941	33879741	Promoter	33879915	33882923	BraA010033160	-174
A01	35326374	35326668	Exon	35326200	35326560	BraA010035210	174
A01	15482777	15482991	Exon	15481979	15483166	BraA010026620	175
A01	39114642	39114860	Promoter	39115036	39116034	BraA010040550	-176
A01	29945304	29945822	Exon	29945127	29947629	BraA010028590	177
A01	3389607	3390657	Promoter	3388517	3389428	BraA010007400	-179
A01	32506053	32506443	Promoter	32506622	32507507	BraA010031370	-179
A01	1445610	1445868	Promoter	1443371	1445430	BraA010003050	-180
A01	13836146	13836347	Exon	13835966	13836283	BraA010024730	180
A01	36965557	36965802	Exon	36965106	36965982	BraA010037590	180
A01	8143121	8143595	Exon	8142452	8143776	BraA010015660	181
A01	38068929	38069147	Promoter	38069332	38071609	BraA010039510	-185
A01	12341695	12342502	Exon	12341506	12343241	BraA010022870	189
A01	32967353	32967682	Promoter	32964340	32967161	BraA010032020	-192
A01	40021854	40022270	Promoter	40022464	40023686	BraA010041510	-194
A01	15399356	15400275	Promoter	15400471	15401535	BraA010026520	-196
A01	35298326	35298811	Promoter	35296368	35298129	BraA010035170	-197
A01	10181309	10182098	Exon	10181111	10181350	BraA010019590	198
A01	3348054	3348399	Promoter	3345686	3347854	BraA010007280	-200
A01	5346496	5347053	Promoter	5347255	5348801	BraA010010670	-202
A01	4765779	4765989	Promoter	4766192	4767609	BraA010009710	-203
A01	7053629	7053890	Promoter	7049163	7053426	BraA010013870	-203
A01	9259038	9259494	Promoter	9259698	9261933	BraA010017880	-204
A01	35622292	35622533	Exon	35622088	35625932	BraA010035530	204
A01	5079956	5080368	Promoter	5078666	5079751	BraA010010220	-205
A01	7768717	7768938	Promoter	7766287	7768512	BraA010015020	-205
A01	3294837	3295287	Promoter	3295493	3298211	BraA010007160	-206
A01	8159202	8159503	Promoter	8159709	8161096	BraA010015710	-206
A01	9723669	9725123	Exon	9723460	9724251	BraA010018750	209
A01	43129441	43129648	Promoter	43129857	43131880	BraA010044880	-209
A01	35884182	35884568	Exon	35883970	35886068	BraA010035990	212
A01	10193132	10193849	Promoter	10189724	10192919	BraA010019610	-213
A01	8252362	8252665	Promoter	8252879	8261643	BraA010015940	-214
A01	37415753	37416481	Exon	37415538	37416188	BraA010038380	215
A01	10459514	10460155	Exon	10459499	10460373	BraA010020060	218
A01	11567751	11568032	Promoter	11564529	11567533	BraA010021800	-218
A01	38814873	38815397	Promoter	38809144	38814655	BraA010040070	-218
A01	8862501	8862805	Promoter	8861134	8862282	BraA010017180	-219
A01	39456906	39457147	Promoter	39457366	39457968	BraA010040970	-219
A01	3491039	3491382	Promoter	3491605	3492270	BraA010007690	-223
A01	12265675	12266073	Promoter	12264328	12265452	BraA010022760	-223
A01	33273051	33273378	Promoter	33273601	33275753	BraA010032340	-223
A01	10196709	10196975	Exon	10196141	10197199	BraA010019630	224
A01	2000588	2001299	Promoter	2001524	2006746	BraA010004350	-225
A01	12979349	12979600	Promoter	12979826	12980582	BraA010023710	-226
A01	8422941	8423144	Promoter	8420378	8422712	BraA010016230	-229
A01	36970384	36971322	Promoter	36966383	36970155	BraA010037600	-229
A01	37092372	37092703	Exon	37092143	37093714	BraA010037780	229
A01	29929623	29930332	Promoter	29925267	29929393	BraA010028540	-230
A01	213876	214085	Promoter	214316	214660	BraA010000420	-231
A01	1731457	1731841	Promoter	1730947	1731225	BraA010003710	-232
A01	10231598	10232193	Exon	10231366	10232573	BraA010019750	232
A01	13677649	13678434	Exon	13677414	13678460	BraA010024570	235
A01	3592518	3592808	Promoter	3593046	3596218	BraA010007860	-238
A01	30371979	30373543	Exon	30373495	30373782	BraA010029080	239
A01	13493205	13493411	Exon	13491040	13493651	BraA010024270	240
A01	15380393	15380634	Exon	15380147	15385108	BraA010026490	246
A01	33040608	33040984	Promoter	33039998	33040360	BraA010032070	-248
A01	30577936	30578487	Exon	30577687	30577920	BraA010029280	249
A01	10052740	10053319	Exon	10052490	10052895	BraA010019340	250
A01	33750527	33751301	Promoter	33744791	33750277	BraA010032980	-250
A01	38771132	38771495	Promoter	38771746	38772159	BraA010039960	-251
A01	34511992	34512562	Promoter	34509153	34511740	BraA010033990	-252
A01	2935875	2936735	Promoter	2936988	2937665	BraA010006310	-253
A01	43186243	43186708	Exon	43185990	43186430	BraA010045010	253
A01	9758777	9759130	Exon	9758305	9759384	BraA010018820	254
A01	11561400	11561600	Promoter	11560044	11561146	BraA010021790	-254
A01	29798063	29798666	Promoter	29796070	29797808	BraA010028400	-255
A01	30115291	30115834	Promoter	30114085	30115035	BraA010028770	-256
A01	15212391	15212919	Exon	15212134	15214408	BraA010026360	257
A01	6104606	6105757	Promoter	6106017	6107588	BraA010012020	-260
A01	32808992	32809212	Promoter	32809472	32810163	BraA010031820	-260
A01	39147568	39147813	Exon	39147308	39147628	BraA010040640	260
A01	35285439	35285844	Exon	35285177	35287375	BraA010035150	262
A01	2279112	2279622	Promoter	2279886	2284703	BraA010004990	-264
A01	32473699	32474665	Promoter	32472241	32473434	BraA010031330	-265
A01	13676845	13677148	Promoter	13677414	13678460	BraA010024570	-266
A01	14189856	14190150	Exon	14189588	14190310	BraA010025240	268
A01	10136006	10136334	Exon	10135594	10136604	BraA010019520	270
A01	11125732	11126159	Exon	11123552	11126429	BraA010021200	270
A01	13665953	13666711	Promoter	13666983	13668314	BraA010024550	-272
A01	35664985	35666888	Exon	35665778	35667160	BraA010035600	272
A01	37133450	37133979	Promoter	37132117	37133178	BraA010037890	-272
A01	4162045	4162382	Promoter	4162655	4163951	BraA010008830	-273
A01	10448795	10449338	Exon	10443804	10449611	BraA010020030	273
A01	391597	391922	Promoter	392197	393723	BraA010000810	-275
A01	35975986	35976520	Exon	35975271	35976795	BraA010036130	275
A01	9220531	9220753	Promoter	9221029	9222450	BraA010017780	-276
A01	11558234	11559354	Promoter	11553379	11557957	BraA010021780	-277
A01	4401402	4401640	Promoter	4398315	4401123	BraA010009290	-279
A01	30025410	30025644	Promoter	30023818	30025131	BraA010028640	-279
A01	31510539	31511069	Exon	31508848	31511348	BraA010030370	279
A01	36063024	36063461	Exon	36062938	36063740	BraA010036300	279
A01	38725475	38725848	Promoter	38726128	38727399	BraA010039830	-280
A01	40043231	40043619	Exon	40041433	40043900	BraA010041560	281
A01	738238	738506	Exon	737114	738788	BraA010001550	282
A01	42517375	42517590	Exon	42517093	42517567	BraA010044230	282
A01	35208247	35208824	Promoter	35209107	35210762	BraA010035010	-283
A01	1078852	1079101	Promoter	1079385	1081334	BraA010002270	-284
A01	823439	825496	Exon	823152	825525	BraA010001700	287
A01	6079305	6080008	Exon	6079017	6081092	BraA010011980	288
A01	6678253	6678492	Exon	6677965	6678578	BraA010013130	288
A01	37855405	37855777	Promoter	37856066	37858270	BraA010039200	-289
A01	8069367	8070665	Exon	8069077	8070121	BraA010015500	290
A01	1074528	1075016	Exon	1074237	1075904	BraA010002250	291
A01	10091630	10092608	Promoter	10092899	10094114	BraA010019450	-291
A01	33363312	33364196	Promoter	33362149	33363020	BraA010032440	-292
A01	37526960	37527526	Promoter	37527819	37529942	BraA010038620	-293
A01	41353266	41353962	Promoter	41351942	41352973	BraA010043380	-293
A01	13525556	13525771	Promoter	13523070	13525257	BraA010024310	-299
A01	9890416	9890908	Promoter	9891209	9893800	BraA010019090	-301
A01	2784628	2784874	Promoter	2782443	2784326	BraA010006010	-302
A01	13368930	13369445	Promoter	13366726	13368628	BraA010024130	-302
A01	36500562	36500921	Promoter	36501223	36501774	BraA010036930	-302
A01	893078	893285	Promoter	893589	894592	BraA010001830	-304
A01	6443529	6444056	Exon	6443225	6444758	BraA010012670	304
A01	29775468	29775862	Promoter	29772381	29775164	BraA010028380	-304
A01	37536682	37536938	Exon	37536201	37537242	BraA010038640	304
A01	1660518	1660909	Promoter	1661214	1661546	BraA010003540	-305
A01	6170083	6171113	Promoter	6171419	6173271	BraA010012090	-306
A01	13607895	13608224	Exon	13607585	13609468	BraA010024440	310
A01	13657876	13658282	Promoter	13657233	13657566	BraA010024530	-310
A01	29332894	29333123	Promoter	29333435	29334186	BraA010027870	-312
A01	31343633	31343871	Promoter	31344184	31345410	BraA010030150	-313
A01	7129035	7129324	Promoter	7129638	7131212	BraA010013980	-314
A01	14241827	14242143	Exon	14242098	14242457	BraA010025310	314
A01	14532419	14532882	Promoter	14533197	14533852	BraA010025570	-315
A01	16032343	16032709	Exon	16032026	16033777	BraA010027030	317
A01	29796956	29797491	Exon	29796070	29797808	BraA010028400	317
A01	39097653	39099587	Promoter	39099904	39102688	BraA010040510	-317
A01	4209626	4210099	Promoter	4208083	4209308	BraA010008920	-318
A01	3473726	3473946	Exon	3473406	3473900	BraA010007640	320
A01	893912	894699	Exon	893589	894592	BraA010001830	323
A01	41883575	41883883	Promoter	41884206	41886327	BraA010043810	-323
A01	8168463	8168845	Exon	8164553	8169169	BraA010015730	324
A01	35074108	35074360	Exon	35073784	35076489	BraA010034820	324
A01	43415645	43415911	Exon	43411536	43416238	BraA010045200	327
A01	32892185	32892775	Exon	32891857	32893500	BraA010031890	328
A01	6132861	6133251	Exon	6132532	6135425	BraA010012060	329
A01	35840482	35841200	Exon	35841041	35841529	BraA010035910	329
A01	15303673	15304273	Exon	15303342	15307175	BraA010026420	331
A01	36608328	36608590	Promoter	36608923	36609536	BraA010037080	-333
A01	37378108	37378443	Promoter	37377341	37377775	BraA010038300	-333
A01	37383973	37384256	Promoter	37384589	37388062	BraA010038350	-333
A01	34465605	34465824	Promoter	34466158	34469011	BraA010033870	-334
A01	37552448	37553063	Promoter	37549684	37552114	BraA010038690	-334
A01	35097257	35097578	Exon	35096669	35097913	BraA010034860	335
A01	42780125	42780327	Promoter	42780662	42782907	BraA010044560	-335
A01	37508508	37508800	Promoter	37502108	37508172	BraA010038590	-336
A01	5397287	5397537	Exon	5396950	5397899	BraA010010760	337
A01	1620064	1620452	Exon	1619524	1620797	BraA010003480	345
A01	30962567	30963211	Exon	30962222	30962788	BraA010029650	345
A01	12226599	12227350	Promoter	12227696	12231369	BraA010022730	-346
A01	39662871	39663647	Promoter	39663993	39664936	BraA010041290	-346
A01	29180263	29181117	Promoter	29179495	29179914	BraA010027700	-349
A01	15459260	15459468	Promoter	15459818	15460057	BraA010026560	-350
A01	32527431	32527723	Exon	32527722	32528073	BraA010031410	350
A01	36501573	36502284	Exon	36501223	36501774	BraA010036930	350
A01	28950300	28950504	Promoter	28950855	28952457	BraA010027550	-351
A01	42809910	42810172	Promoter	42805681	42809558	BraA010044630	-352
A01	10826190	10826671	Promoter	10821910	10825837	BraA010020640	-353
A01	1694241	1695013	Exon	1693887	1696188	BraA010003610	354
A01	38854529	38854863	Promoter	38855217	38857867	BraA010040160	-354
A01	1227392	1227861	Exon	1227461	1228216	BraA010002560	355
A01	35592358	35592673	Exon	35591995	35593028	BraA010035500	355
A01	742287	742936	Exon	741574	743292	BraA010001560	356
A01	7132946	7133807	Promoter	7134163	7135371	BraA010013990	-356
A01	41703174	41703520	Exon	41703245	41703876	BraA010043570	356
A01	29513703	29513910	Promoter	29512846	29513346	BraA010028070	-357
A01	1381075	1381972	Promoter	1382330	1386821	BraA010002890	-358
A01	9365346	9365548	Promoter	9362211	9364988	BraA010018110	-358
A01	42517742	42517950	Promoter	42518308	42518808	BraA010044240	-358
A01	36055143	36055666	Exon	36054782	36056857	BraA010036280	361
A01	14616703	14616928	Exon	14616997	14617290	BraA010025650	362
A01	70758	71175	Exon	70278	71543	BraA010000100	368
A01	8664062	8664510	Promoter	8664878	8667072	BraA010016810	-368
A01	33989019	33989347	Promoter	33983164	33988651	BraA010033290	-368
A01	33673516	33674090	Promoter	33674459	33675372	BraA010032880	-369
A01	14463649	14463901	Promoter	14464271	14464684	BraA010025500	-370
A01	1775030	1775281	Promoter	1775652	1780340	BraA010003810	-371
A01	7204193	7204433	Promoter	7199764	7203820	BraA010014090	-373
A01	31672458	31673290	Promoter	31670557	31672085	BraA010030550	-373
A01	11690151	11690353	Exon	11689776	11692237	BraA010022030	375
A01	13494026	13494236	Promoter	13491040	13493651	BraA010024270	-375
A01	31565034	31565251	Promoter	31565626	31566901	BraA010030410	-375
A01	32075476	32075759	Promoter	32076134	32077397	BraA010030930	-375
A01	34783863	34784602	Promoter	34784977	34786485	BraA010034330	-375
A01	35950233	35950440	Promoter	35948713	35949858	BraA010036080	-375
A01	1476182	1476465	Promoter	1473547	1475804	BraA010003130	-378
A01	7605966	7606181	Exon	7605588	7608653	BraA010014750	378
A01	42760877	42761108	Exon	42760767	42761486	BraA010044510	378
A01	32269398	32269880	Promoter	32270260	32271229	BraA010031070	-380
A01	44123747	44123977	Promoter	44122566	44123366	BraA010046150	-381
A01	6728439	6728737	Promoter	6729120	6730856	BraA010013230	-383
A01	13966401	13966778	Promoter	13967161	13969103	BraA010024880	-383
A01	13747623	13747830	Promoter	13748215	13749386	BraA010024630	-385
A01	10760076	10760318	Promoter	10757525	10759689	BraA010020540	-387
A01	8593535	8593812	Promoter	8592312	8593146	BraA010016640	-389
A01	35294970	35295284	Promoter	35291435	35294580	BraA010035160	-390
A01	878210	878541	Exon	877896	878932	BraA010001790	391
A01	34119631	34120347	Exon	34119760	34120742	BraA010033410	395
A01	5140210	5141301	Exon	5139813	5141558	BraA010010310	397
A01	34735791	34736497	Exon	34736256	34736894	BraA010034270	397
A01	37741277	37741506	Promoter	37741903	37742145	BraA010038980	-397
A01	11438874	11439102	Promoter	11439501	11440355	BraA010021590	-399
A01	6817561	6818505	Promoter	6818906	6822449	BraA010013450	-401
A01	1806896	1807284	Promoter	1807687	1808668	BraA010003910	-403
A01	9757279	9758607	Exon	9756875	9757468	BraA010018810	404
A01	13320927	13321176	Exon	13320420	13321580	BraA010024050	404
A01	15042796	15043276	Exon	15042391	15043746	BraA010026070	405
A01	4740570	4741069	Promoter	4737020	4740164	BraA010009660	-406
A01	1780028	1780240	Promoter	1780647	1781723	BraA010003820	-407
A01	33674866	33675241	Exon	33674459	33675372	BraA010032880	407
A01	14842363	14843116	Promoter	14841281	14841953	BraA010025920	-410
A01	9506199	9506617	Promoter	9507028	9507664	BraA010018330	-411
A01	30363980	30364181	Exon	30363569	30365021	BraA010029060	411
A01	6576986	6577228	Promoter	6577640	6578845	BraA010012970	-412
A01	33187468	33187865	Exon	33187665	33188278	BraA010032220	413
A01	13980816	13981170	Exon	13979419	13981584	BraA010024900	414
A01	32314704	32315207	Exon	32314765	32315622	BraA010031130	415
A01	32097443	32097757	Promoter	32095518	32097027	BraA010030940	-416
A01	208166	208451	Promoter	208869	213312	BraA010000410	-418
A01	13102061	13102553	Exon	13101642	13103090	BraA010023890	419
A01	38928261	38928515	Exon	38927834	38928936	BraA010040270	421
A01	38052916	38053547	Exon	38052493	38053041	BraA010039470	423
A01	13600174	13600936	Exon	13600920	13601360	BraA010024420	424
A01	7028970	7029271	Exon	7028542	7029318	BraA010013820	428
A01	39170429	39171177	Promoter	39171605	39176177	BraA010040680	-428
A01	11679266	11679466	Promoter	11676818	11678837	BraA010021990	-429
A01	31710256	31710518	Promoter	31709475	31709822	BraA010030620	-434
A01	37481567	37482061	Exon	37481133	37483865	BraA010038530	434
A01	32076569	32076888	Exon	32076134	32077397	BraA010030930	435
A01	3516691	3516996	Exon	3514558	3517432	BraA010007740	436
A01	11032682	11033506	Exon	11033533	11033945	BraA010021060	439
A01	8445622	8446208	Promoter	8446648	8448957	BraA010016290	-440
A01	7933974	7934214	Exon	7933936	7934655	BraA010015280	441
A01	38868968	38869506	Exon	38868526	38869677	BraA010040180	442
A01	40291840	40292138	Promoter	40292581	40300459	BraA010041990	-443
A01	1845793	1846311	Promoter	1844102	1845347	BraA010003960	-446
A01	32697358	32697971	Promoter	32695357	32696912	BraA010031660	-446
A01	28918289	28918544	Exon	28917841	28919603	BraA010027500	448
A01	33463364	33463887	Promoter	33461817	33462916	BraA010032590	-448
A01	35267184	35267399	Promoter	35267847	35270631	BraA010035110	-448
A01	7422950	7423194	Exon	7422500	7423498	BraA010014460	450
A01	15394420	15394628	Exon	15393970	15395994	BraA010026510	450
A01	3067831	3068264	Exon	3067380	3068760	BraA010006600	451
A01	8018097	8018444	Exon	8017646	8020237	BraA010015430	451
A01	34360516	34360719	Promoter	34361173	34362862	BraA010033690	-454
A01	11422726	11423081	Exon	11405264	11423536	BraA010021560	455
A01	807541	807851	Promoter	806037	807085	BraA010001690	-456
A01	9854290	9855012	Promoter	9852760	9853832	BraA010019000	-458
A01	183858	184090	Promoter	181883	183399	BraA010000310	-459
A01	2769880	2770115	Promoter	2766969	2769420	BraA010005970	-460
A01	3076623	3077141	Promoter	3074075	3076161	BraA010006620	-462
A01	14170716	14171031	Promoter	14171493	14174935	BraA010025190	-462
A01	1517748	1517964	Promoter	1514670	1517285	BraA010003260	-463
A01	30374247	30374927	Promoter	30373495	30373782	BraA010029080	-465
A01	7130106	7130340	Exon	7129638	7131212	BraA010013980	468
A01	12407379	12408088	Exon	12406911	12407419	BraA010022940	468
A01	7192958	7193220	Exon	7192232	7193689	BraA010014080	469
A01	14136793	14137662	Exon	14136765	14138132	BraA010025100	470
A01	13845631	13845857	Promoter	13846328	13850233	BraA010024760	-471
A01	1418762	1419161	Exon	1418290	1419066	BraA010002970	472
A01	35774941	35775217	Promoter	35773885	35774469	BraA010035830	-472
A01	11838071	11838601	Exon	11838189	11839074	BraA010022240	473
A01	8576200	8576410	Promoter	8574631	8575726	BraA010016620	-474
A01	12757676	12758944	Promoter	12759418	12762031	BraA010023410	-474
A01	15137696	15138950	Exon	15137676	15139424	BraA010026220	474
A01	35896754	35897091	Promoter	35893022	35896279	BraA010036010	-475
A01	6131653	6132056	Promoter	6132532	6135425	BraA010012060	-476
A01	39075460	39075795	Promoter	39076271	39077392	BraA010040460	-476
A01	12562739	12562960	Exon	12562262	12563616	BraA010023080	477
A01	10057173	10057392	Promoter	10057871	10060393	BraA010019370	-479
A01	6254350	6254975	Exon	6253869	6255961	BraA010012310	481
A01	425321	425557	Promoter	426039	427967	BraA010000890	-482
A01	1196722	1197105	Promoter	1197587	1201633	BraA010002500	-482
A01	36370292	36370571	Promoter	36367396	36369809	BraA010036700	-483
A01	41333241	41333557	Promoter	41332008	41332756	BraA010043340	-485
A01	36624173	36624406	Promoter	36624892	36625197	BraA010037130	-486
A01	3826095	3826381	Exon	3825608	3827284	BraA010008270	487
A01	36609410	36610494	Exon	36608923	36609536	BraA010037080	487
A01	34851968	34852336	Promoter	34848607	34851479	BraA010034490	-489
A01	15957504	15957754	Promoter	15958244	15958549	BraA010026960	-490
A01	36173464	36174018	Promoter	36171727	36172974	BraA010036430	-490
A01	8081375	8081676	Exon	8081424	8082167	BraA010015530	491
A01	42759958	42760435	Promoter	42759132	42759461	BraA010044500	-497
A01	15644079	15644326	Promoter	15644827	15645768	BraA010026710	-501
A01	40105473	40105834	Exon	40104972	40106399	BraA010041700	501
A01	30726604	30726990	Exon	30725764	30727494	BraA010029460	504
A01	1226641	1226861	Exon	1226135	1226910	BraA010002550	506
A01	14648756	14648997	Promoter	14646947	14648249	BraA010025690	-507
A01	7249591	7249934	Promoter	7250443	7252066	BraA010014190	-509
A01	9304353	9304898	Downstream	9303843	9304160	BraA010017990	510
A01	7410440	7410779	Promoter	7411290	7414262	BraA010014440	-511
A01	7756961	7757405	Exon	7756449	7757683	BraA010014990	512
A01	28571657	28572427	Exon	28571141	28572718	BraA010027290	516
A01	5349157	5349849	Promoter	5350371	5353329	BraA010010680	-522
A01	12539848	12540270	Promoter	12538580	12539326	BraA010023060	-522
A01	9952904	9953280	Promoter	9951963	9952376	BraA010019200	-528
A01	45041655	45041867	Exon	45041127	45044882	BraA010046930	528
A01	7903880	7904152	Promoter	7900393	7903349	BraA010015200	-531
A01	34418560	34420137	Promoter	34420669	34422863	BraA010033800	-532
A01	39441144	39441978	Promoter	39442510	39444054	BraA010040930	-532
A01	8841306	8841549	Promoter	8840615	8840773	BraA010017130	-533
A01	1966165	1967262	Promoter	1967798	1968660	BraA010004270	-536
A01	28935934	28936179	Intron	28935182	28936720	BraA010027530	541
A01	42793167	42795246	Exon	42793595	42795787	BraA010044610	541
A01	4094324	4095362	Exon	4094288	4095904	BraA010008790	542
A01	12081986	12082262	Exon	12081444	12084982	BraA010022580	542
A01	13392975	13393183	Exon	13393483	13393725	BraA010024150	542
A01	38025902	38026141	Exon	38025359	38028276	BraA010039440	543
A01	37736214	37736455	Promoter	37737000	37739949	BraA010038970	-545
A01	13474731	13475286	Exon	13474185	13475204	BraA010024240	546
A01	35064848	35065271	Exon	35062064	35065817	BraA010034810	546
A01	37959198	37959576	Promoter	37960123	37961910	BraA010039360	-547
A01	11233198	11234367	Promoter	11232048	11232646	BraA010021360	-552
A01	36908580	36908870	Promoter	36907470	36908028	BraA010037510	-552
A01	36959611	36959861	Intron	36959059	36964603	BraA010037580	552
A01	31632629	31633175	Exon	31632076	31633073	BraA010030510	553
A01	9083412	9084981	Exon	9083957	9085542	BraA010017530	561
A01	465776	466031	Promoter	466593	467746	BraA010001020	-562
A01	12838557	12838791	Promoter	12834307	12837994	BraA010023520	-563
A01	6831670	6832558	Exon	6831104	6832690	BraA010013460	566
A01	7864413	7865171	Promoter	7865737	7868039	BraA010015130	-566
A01	13181194	13181602	Exon	13180627	13183054	BraA010023930	567
A01	13998691	13999115	Exon	13997743	13999683	BraA010024910	568
A01	33849937	33850167	Downstream	33849368	33849775	BraA010033110	569
A01	36503238	36504204	Exon	36503936	36504775	BraA010036940	571
A01	15107939	15108232	Promoter	15108804	15109124	BraA010026160	-572
A01	30409857	30412178	Promoter	30406717	30409285	BraA010029120	-572
A01	4077066	4077752	Exon	4076489	4077574	BraA010008760	577
A01	9436519	9436966	Promoter	9437544	9441229	BraA010018170	-578
A01	41137864	41138697	Promoter	41135732	41137285	BraA010043120	-579
A01	629928	630555	Promoter	631135	632869	BraA010001290	-580
A01	36562776	36563127	Promoter	36560393	36562196	BraA010037000	-580
A01	37806803	37808279	Promoter	37804828	37806223	BraA010039090	-580
A01	467175	467678	Exon	466593	467746	BraA010001020	582
A01	15199940	15200207	Promoter	15198817	15199355	BraA010026350	-585
A01	4703220	4703420	Exon	4702634	4703356	BraA010009570	586
A01	10618054	10618665	Exon	10617713	10619251	BraA010020410	586
A01	6764238	6764541	Promoter	6761067	6763651	BraA010013330	-587
A01	41109527	41109929	Promoter	41106927	41108939	BraA010043040	-588
A01	10794636	10795054	Exon	10794045	10795262	BraA010020580	591
A01	11972597	11972844	Exon	11970873	11973435	BraA010022400	591
A01	15329129	15329638	Exon	15329407	15330229	BraA010026450	591
A01	10893375	10894465	Exon	10892783	10894393	BraA010020760	592
A01	37737594	37739020	Exon	37737000	37739949	BraA010038970	594
A01	9639735	9640232	Exon	9640228	9640827	BraA010018620	595
A01	9817224	9817935	Exon	9816629	9817956	BraA010018930	595
A01	3398139	3398382	Promoter	3392036	3397543	BraA010007410	-596
A01	33591125	33591372	Exon	33590528	33593253	BraA010032740	597
A01	35696472	35696874	Promoter	35697471	35699724	BraA010035680	-597
A01	40611060	40612435	Exon	40610463	40612301	BraA010042570	597
A01	33456600	33457880	Promoter	33458478	33461058	BraA010032580	-598
A01	38729179	38729732	Promoter	38727660	38728580	BraA010039840	-599
A01	39599820	39600170	Promoter	39600772	39601393	BraA010041160	-602
A01	29781469	29782497	Promoter	29779792	29780865	BraA010028390	-604
A01	35606924	35607264	Promoter	35607868	35609069	BraA010035520	-604
A01	32795626	32796098	Exon	32795510	32796703	BraA010031800	605
A01	5382123	5382410	Promoter	5379836	5381516	BraA010010720	-607
A01	12119870	12120517	Exon	12120117	12121124	BraA010022610	607
A01	39146417	39146694	Promoter	39147308	39147628	BraA010040640	-614
A01	1022187	1022681	Promoter	1023296	1024681	BraA010002160	-615
A01	2162055	2162619	Downstream	2161439	2161909	BraA010004690	616
A01	1666344	1666780	Promoter	1663874	1665727	BraA010003550	-617
A01	12469443	12469959	Promoter	12464766	12468826	BraA010023000	-617
A01	32522096	32522962	Exon	32521973	32523584	BraA010031400	622
A01	36507091	36508232	Exon	36507657	36508855	BraA010036950	623
A01	30905	31221	Exon	30281	31129	BraA010000040	624
A01	4006915	4007794	Promoter	4008418	4010881	BraA010008690	-624
A01	7890980	7891381	Exon	7890881	7892007	BraA010015170	626
A01	14829710	14830364	Promoter	14824499	14829084	BraA010025900	-626
A01	1224008	1224475	Promoter	1220756	1223381	BraA010002540	-627
A01	36965081	36965354	Exon	36965106	36965982	BraA010037590	628
A01	10912016	10912383	Intron	10911386	10913731	BraA010020820	630
A01	8817295	8818584	Exon	8817776	8819221	BraA010017050	637
A01	33461912	33462277	Exon	33461817	33462916	BraA010032590	639
A01	35673849	35674230	Promoter	35674870	35675812	BraA010035620	-640
A01	33239815	33240166	Promoter	33240808	33242708	BraA010032310	-642
A01	35920412	35921022	Promoter	35921664	35922803	BraA010036050	-642
A01	8638450	8638755	Distal Intergenic	8638795	8639400	BraA010016740	645
A01	15060301	15060529	Exon	15059124	15061176	BraA010026090	647
A01	6520532	6520811	Promoter	6521459	6522302	BraA010012840	-648
A01	10795406	10795917	Exon	10795899	10796567	BraA010020590	650
A01	34988980	34989249	Promoter	34985786	34988329	BraA010034680	-651
A01	9641875	9643031	Promoter	9643683	9644077	BraA010018630	-652
A01	12166913	12167312	Promoter	12165713	12166261	BraA010022660	-652
A01	7400699	7401225	Exon	7400045	7401078	BraA010014430	654
A01	35993021	35994403	Exon	35993269	35995065	BraA010036150	662
A01	37533195	37533587	Promoter	37530542	37532533	BraA010038630	-662
A01	29052696	29053483	Exon	29052033	29053162	BraA010027600	663
A01	35198447	35199320	Promoter	35195378	35197783	BraA010034980	-664
A01	33730553	33731047	Exon	33727279	33731712	BraA010032970	665
A01	33848000	33848702	Promoter	33849368	33849775	BraA010033110	-666
A01	37582153	37582698	Promoter	37583364	37585056	BraA010038800	-666
A01	4696965	4697346	Exon	4697076	4698014	BraA010009560	668
A01	10196235	10196530	Exon	10196141	10197199	BraA010019630	669
A01	11039532	11040289	Exon	11039640	11040962	BraA010021090	673
A01	37102501	37102717	Promoter	37100661	37101827	BraA010037820	-674
A01	39090057	39091186	Promoter	39091860	39093733	BraA010040490	-674
A01	5436105	5436508	Promoter	5432344	5435425	BraA010010860	-680
A01	37381245	37381870	Exon	37380564	37381394	BraA010038330	681
A01	30220127	30220445	Promoter	30217380	30219444	BraA010028910	-683
A01	790854	791699	Exon	791660	792384	BraA010001630	685
A01	15421231	15421584	Intron	15420543	15422610	BraA010026550	688
A01	38817219	38817483	Promoter	38818174	38819969	BraA010040080	-691
A01	29856771	29857184	Promoter	29853560	29856077	BraA010028460	-694
A01	15661799	15662223	Exon	15661103	15662237	BraA010026720	696
A01	42215010	42215773	Distal Intergenic	42216075	42216470	BraA010044180	697
A01	226669	227406	Exon	225971	229555	BraA010000440	698
A01	1054634	1054878	Promoter	1055576	1057297	BraA010002210	-698
A01	10604484	10604902	Promoter	10602843	10603784	BraA010020370	-700
A01	14695412	14696443	Exon	14685970	14697145	BraA010025740	702
A01	11537175	11537458	Promoter	11538163	11538486	BraA010021770	-705
A01	11615606	11615856	Exon	11614901	11616111	BraA010021870	705
A01	35512595	35512849	Promoter	35513555	35516151	BraA010035450	-706
A01	40798944	40799152	Promoter	40799859	40801217	BraA010042790	-707
A01	6974959	6975584	Exon	6974247	6976529	BraA010013680	712
A01	11660425	11660871	Promoter	11661583	11661975	BraA010021950	-712
A01	1678107	1678388	Exon	1677394	1678447	BraA010003580	713
A01	34360169	34360377	Downstream	34359452	34359822	BraA010033680	717
A01	10830633	10830886	Promoter	10831604	10832316	BraA010020660	-718
A01	41713058	41713475	Exon	41712338	41713456	BraA010043590	720
A01	13676253	13676692	Promoter	13677414	13678460	BraA010024570	-722
A01	15084319	15084549	Exon	15083597	15088918	BraA010026130	722
A01	31579843	31580150	Exon	31576986	31580877	BraA010030430	727
A01	33471316	33471677	Exon	33470589	33471493	BraA010032610	727
A01	32739444	32740058	Exon	32739079	32740787	BraA010031730	729
A01	39070218	39070675	Distal Intergenic	39070935	39071405	BraA010040440	730
A01	29050909	29051298	Promoter	29052033	29053162	BraA010027600	-735
A01	33469417	33469854	Promoter	33470589	33471493	BraA010032610	-735
A01	33524921	33525229	Downstream	33524185	33524446	BraA010032660	736
A01	1787496	1787894	Exon	1787740	1788634	BraA010003850	740
A01	11041705	11042288	Promoter	11039640	11040962	BraA010021090	-743
A01	35094588	35096215	Exon	35093845	35095786	BraA010034850	743
A01	8160453	8161531	Exon	8159709	8161096	BraA010015710	744
A01	10482286	10482552	Promoter	10483308	10484828	BraA010020130	-756
A01	10992264	10992496	Promoter	10991123	10991507	BraA010020960	-757
A01	13612965	13613626	Promoter	13610686	13612207	BraA010024450	-758
A01	11466142	11467653	Exon	11467850	11468413	BraA010021660	760
A01	32517864	32518797	Promoter	32516646	32517101	BraA010031390	-763
A01	6438824	6439406	Intron	6438058	6442518	BraA010012660	766
A01	29421638	29422414	Promoter	29423181	29424954	BraA010027980	-767
A01	39127352	39127990	Promoter	39128759	39129151	BraA010040600	-769
A01	9214519	9215178	Intron	9210335	9215948	BraA010017760	770
A01	13531071	13531314	Downstream	13530299	13530843	BraA010024330	772
A01	15458720	15459045	Promoter	15459818	15460057	BraA010026560	-773
A01	448643	448929	Promoter	447455	447868	BraA010000980	-775
A01	39115814	39116039	Exon	39115036	39116034	BraA010040550	778
A01	2876608	2876903	Promoter	2875500	2875824	BraA010006240	-784
A01	5348042	5348621	Exon	5347255	5348801	BraA010010670	787
A01	6980065	6980286	Promoter	6977474	6979277	BraA010013690	-788
A01	13606592	13606797	Promoter	13607585	13609468	BraA010024440	-788
A01	3119078	3119297	Promoter	3117212	3118288	BraA010006750	-790
A01	7606378	7606792	Intron	7605588	7608653	BraA010014750	790
A01	38062828	38063342	Promoter	38059151	38062031	BraA010039500	-797
A01	10607453	10607811	Exon	10606666	10608612	BraA010020390	801
A01	29114713	29115045	Exon	29113908	29115676	BraA010027670	805
A01	29945937	29946259	Intron	29945127	29947629	BraA010028590	810
A01	28569777	28570328	Promoter	28571141	28572718	BraA010027290	-813
A01	29110475	29110772	Exon	29109662	29110959	BraA010027650	813
A01	33857182	33857462	Promoter	33850500	33856368	BraA010033120	-814
A01	35336789	35337201	Exon	35337084	35338016	BraA010035240	815
A01	773438	773782	Promoter	774599	776600	BraA010001600	-817
A01	9088066	9089075	Promoter	9089894	9092617	BraA010017540	-819
A01	38737098	38738366	Downstream	38738846	38739187	BraA010039870	821
A01	5731957	5732637	Promoter	5728829	5731133	BraA010011350	-824
A01	36003588	36003810	Promoter	36000594	36002763	BraA010036170	-825
A01	13608412	13609116	Exon	13607585	13609468	BraA010024440	827
A01	15494647	15495767	Promoter	15496594	15498348	BraA010026630	-827
A01	44122041	44122536	Exon	44122566	44123366	BraA010046150	830
A01	4308015	4308382	Promoter	4305906	4307184	BraA010009120	-831
A01	29332338	29332602	Promoter	29333435	29334186	BraA010027870	-833
A01	5392107	5392895	Promoter	5393731	5396068	BraA010010750	-836
A01	8574146	8574887	Exon	8574631	8575726	BraA010016620	839
A01	35802295	35802586	Promoter	35801068	35801456	BraA010035860	-839
A01	853613	854326	Intron	852772	855695	BraA010001750	841
A01	33041201	33042331	Promoter	33039998	33040360	BraA010032070	-841
A01	1476647	1476925	Promoter	1473547	1475804	BraA010003130	-843
A01	10290273	10290670	Distal Intergenic	10290704	10291513	BraA010019850	843
A01	13746815	13747372	Promoter	13748215	13749386	BraA010024630	-843
A01	35334517	35334829	Promoter	35332502	35333672	BraA010035230	-845
A01	30149862	30150150	Exon	30149016	30152768	BraA010028840	846
A01	1064371	1064787	Promoter	1062058	1063524	BraA010002230	-847
A01	37376626	37376926	Distal Intergenic	37377341	37377775	BraA010038300	849
A01	14190439	14190652	Downstream	14189588	14190310	BraA010025240	851
A01	36056692	36056935	Promoter	36057786	36061183	BraA010036290	-851
A01	29530537	29531237	Exon	29529684	29531765	BraA010028080	853
A01	35420682	35420975	Exon	35420785	35421828	BraA010035310	853
A01	5167248	5167559	Exon	5167345	5168415	BraA010010370	856
A01	29432171	29432491	Promoter	29433348	29437845	BraA010027990	-857
A01	31504071	31504347	Promoter	31502595	31503214	BraA010030360	-857
A01	15065978	15066494	Exon	15066363	15067352	BraA010026100	858
A01	11053688	11053932	Exon	11053519	11054791	BraA010021110	859
A01	11575732	11576300	Exon	11574873	11576306	BraA010021820	859
A01	15401330	15401860	Exon	15400471	15401535	BraA010026520	859
A01	41312227	41312601	Promoter	41313460	41315789	BraA010043310	-859
A01	36976747	36977123	Promoter	36977984	36978680	BraA010037630	-861
A01	13656051	13656704	Distal Intergenic	13657233	13657566	BraA010024530	862
A01	31154453	31154857	Promoter	31155719	31159428	BraA010029910	-862
A01	1618336	1618627	Promoter	1616991	1617472	BraA010003470	-864
A01	32852521	32853066	Downstream	32853193	32853931	BraA010031860	865
A01	43178236	43178502	Promoter	43179367	43184945	BraA010045000	-865
A01	12603558	12604109	Intron	12600909	12604975	BraA010023130	866
A01	37204394	37205388	Promoter	37200410	37203527	BraA010037970	-867
A01	36398919	36399190	Promoter	36400060	36401435	BraA010036760	-870
A01	38851276	38851690	Distal Intergenic	38852295	38852561	BraA010040140	871
A01	39107309	39107510	Promoter	39105916	39106437	BraA010040520	-872
A01	14201464	14201672	Promoter	14198934	14200587	BraA010025280	-877
A01	659572	659918	Exon	659761	660796	BraA010001350	878
A01	12003683	12003922	Exon	12001739	12004801	BraA010022450	879
A01	12142213	12142420	Promoter	12136336	12141334	BraA010022630	-879
A01	44081194	44082019	Downstream	44080313	44081133	BraA010045990	881
A01	5478671	5478927	Promoter	5479810	5482505	BraA010010940	-883
A01	11687522	11687827	Exon	11686637	11688175	BraA010022020	885
A01	11024553	11025160	Exon	11024694	11026049	BraA010021040	889
A01	31670786	31671195	Exon	31670557	31672085	BraA010030550	890
A01	1194444	1194741	Downstream	1193553	1193909	BraA010002490	891
A01	43149005	43149241	Promoter	43150136	43150985	BraA010044930	-895
A01	37473374	37473856	Exon	37473341	37474752	BraA010038510	896
A01	29534638	29535067	Distal Intergenic	29535363	29535965	BraA010028100	898
A01	35251583	35251963	Exon	35251360	35252861	BraA010035090	898
A01	36505675	36506824	Promoter	36503936	36504775	BraA010036940	-900
A01	37202265	37202624	Exon	37200410	37203527	BraA010037970	903
A01	41141900	41142203	Promoter	41143112	41146693	BraA010043130	-909
A01	29101724	29101965	Promoter	29102875	29103532	BraA010027640	-910
A01	34395626	34396274	Exon	34394713	34396751	BraA010033740	913
A01	36558502	36560345	Promoter	36556945	36557589	BraA010036990	-913
A01	5452405	5452610	Promoter	5453527	5454510	BraA010010880	-917
A01	12094010	12094465	Promoter	12091861	12093090	BraA010022590	-920
A01	1323436	1323771	Downstream	1322514	1322993	BraA010002730	922
A01	43435660	43435946	Promoter	43436869	43440596	BraA010045260	-923
A01	30572881	30573086	Distal Intergenic	30573666	30574010	BraA010029260	924
A01	34597212	34597940	Distal Intergenic	34598298	34598864	BraA010034090	924
A01	5409739	5409987	Exon	5409840	5410913	BraA010010810	926
A01	10013842	10014043	Distal Intergenic	10014202	10014970	BraA010019280	927
A01	30808877	30809113	Promoter	30802462	30807950	BraA010029510	-927
A01	8417045	8417439	Promoter	8415168	8416109	BraA010016210	-936
A01	2986333	2986571	Promoter	2983144	2985393	BraA010006420	-940
A01	7976466	7976984	Promoter	7977925	7981027	BraA010015360	-941
A01	31009225	31010314	Promoter	31011255	31012809	BraA010029760	-941
A01	12521587	12521975	Distal Intergenic	12522465	12522917	BraA010023040	942
A01	11620526	11620918	Promoter	11621862	11628266	BraA010021890	-944
A01	12605919	12606250	Promoter	12600909	12604975	BraA010023130	-944
A01	32811175	32811383	Downstream	32810231	32810697	BraA010031830	944
A01	36936915	36937450	Promoter	36934613	36935970	BraA010037540	-945
A01	3125302	3125708	Distal Intergenic	3126280	3126654	BraA010006770	946
A01	6810243	6810614	Promoter	6808438	6809297	BraA010013440	-946
A01	12595927	12596192	Exon	12594980	12596032	BraA010023110	947
A01	31485335	31485695	Promoter	31486643	31488794	BraA010030320	-948
A01	38733058	38733683	Promoter	38729928	38732106	BraA010039850	-952
A01	387991	388468	Exon	387038	388420	BraA010000790	953
A01	565298	565638	Promoter	563817	564345	BraA010001220	-953
A01	1224962	1225180	Promoter	1226135	1226910	BraA010002550	-955
A01	42142524	42143079	Exon	42141566	42142621	BraA010043990	958
A01	11781460	11782035	Promoter	11779050	11780501	BraA010022160	-959
A01	11114606	11115106	Promoter	11116067	11117843	BraA010021190	-961
A01	3325661	3325905	Promoter	3322099	3324694	BraA010007260	-967
A01	35942166	35942526	Promoter	35931188	35941198	BraA010036070	-968
A01	7356861	7357640	Exon	7357070	7358614	BraA010014380	974
A01	7423481	7424154	Exon	7422500	7423498	BraA010014460	981
A01	3826591	3826884	Exon	3825608	3827284	BraA010008270	983
A01	11978459	11979096	Promoter	11977069	11977476	BraA010022420	-983
A01	32801565	32802124	Promoter	32800087	32800578	BraA010031810	-987
A01	42209048	42209686	Promoter	42205614	42208061	BraA010044160	-987
A01	15378081	15379154	Promoter	15380147	15385108	BraA010026490	-993
A01	44113202	44113407	Exon	44113348	44114406	BraA010046120	999
A01	13538924	13540143	Promoter	13541145	13542457	BraA010024340	-1002
A01	37461678	37461936	Downstream	37460675	37461337	BraA010038500	1003
A01	35775475	35775819	Promoter	35773885	35774469	BraA010035830	-1006
A01	11792121	11792577	Promoter	11793587	11798960	BraA010022190	-1010
A01	371943	372154	Promoter	373165	373866	BraA010000750	-1011
A01	40897514	40897864	Promoter	40890773	40896499	BraA010042850	-1015
A01	3413346	3413636	Intron	3412326	3415388	BraA010007460	1020
A01	14178400	14178907	Downstream	14177380	14177887	BraA010025210	1020
A01	15645848	15646176	Downstream	15644827	15645768	BraA010026710	1021
A01	13976565	13976943	Exon	13975541	13976728	BraA010024890	1024
A01	14366821	14367321	Promoter	14368349	14370307	BraA010025420	-1028
A01	10994320	10994576	Promoter	10992911	10993291	BraA010020970	-1029
A01	33466760	33467217	Exon	33465729	33468074	BraA010032600	1031
A01	29285521	29285914	Promoter	29283061	29284488	BraA010027810	-1033
A01	40106481	40106963	Downstream	40107169	40107996	BraA010041710	1033
A01	7671870	7672358	Promoter	7673394	7674563	BraA010014850	-1036
A01	14840633	14840916	Distal Intergenic	14841281	14841953	BraA010025920	1037
A01	36405094	36405714	Exon	36404056	36406221	BraA010036770	1038
A01	6588566	6588820	Promoter	6589859	6591773	BraA010013010	-1039
A01	5877952	5878586	Promoter	5879627	5880899	BraA010011620	-1041
A01	35678733	35679056	Promoter	35677062	35677691	BraA010035630	-1042
A01	12130802	12131618	Promoter	12132664	12136012	BraA010022620	-1046
A01	13845036	13845279	Promoter	13846328	13850233	BraA010024760	-1049
A01	34599920	34600335	Promoter	34598298	34598864	BraA010034090	-1056
A01	9276314	9276714	Exon	9275255	9276731	BraA010017900	1059
A01	32535626	32535970	Promoter	32531642	32534567	BraA010031420	-1059
A01	2720917	2721431	Exon	2719855	2722143	BraA010005850	1062
A01	36392446	36392668	Promoter	36389260	36391379	BraA010036730	-1067
A01	34432154	34432425	Promoter	34428659	34431086	BraA010033830	-1068
A01	39481517	39483496	Distal Intergenic	39483877	39484566	BraA010041040	1070
A01	32693250	32693504	Promoter	32690542	32692178	BraA010031640	-1072
A01	12540401	12540706	Promoter	12538580	12539326	BraA010023060	-1075
A01	2047572	2048435	Exon	2046496	2048496	BraA010004450	1076
A01	29262069	29262555	Promoter	29260645	29260992	BraA010027790	-1077
A01	11450574	11450871	Downstream	11449491	11450230	BraA010021610	1083
A01	6528681	6529844	Exon	6528022	6530928	BraA010012870	1084
A01	35676191	35676605	Downstream	35677062	35677691	BraA010035630	1086
A01	34022853	34023500	Promoter	34024595	34026019	BraA010033340	-1095
A01	7757545	7759481	Exon	7756449	7757683	BraA010014990	1096
A01	32304606	32305264	Exon	32303508	32304242	BraA010031110	1098
A01	10375905	10376846	Promoter	10377946	10379367	BraA010019950	-1100
A01	13481783	13482159	Exon	13481910	13483259	BraA010024260	1100
A01	13668083	13668332	Exon	13666983	13668314	BraA010024550	1100
A01	8912838	8913047	Downstream	8911732	8912684	BraA010017280	1106
A01	38816163	38817064	Promoter	38818174	38819969	BraA010040080	-1110
A01	9623449	9623803	Promoter	9624914	9625294	BraA010018600	-1111
A01	4389182	4389461	Promoter	4390575	4391900	BraA010009280	-1114
A01	32892972	32893339	Exon	32891857	32893500	BraA010031890	1115
A01	4806143	4807142	Intron	4798336	4808258	BraA010009770	1116
A01	30981771	30982063	Exon	30981179	30983180	BraA010029680	1117
A01	29237092	29237325	Distal Intergenic	29237921	29238444	BraA010027750	1119
A01	42515677	42515971	Promoter	42517093	42517567	BraA010044230	-1122
A01	31950722	31951875	Downstream	31949599	31950639	BraA010030880	1123
A01	4845876	4846206	Downstream	4844750	4845769	BraA010009840	1126
A01	41292415	41292779	Distal Intergenic	41293014	41293913	BraA010043270	1134
A01	13367215	13367493	Exon	13366726	13368628	BraA010024130	1135
A01	31574443	31574726	Promoter	31570369	31573305	BraA010030420	-1138
A01	633038	633326	Downstream	633727	634467	BraA010001300	1141
A01	40106116	40106343	Exon	40104972	40106399	BraA010041700	1144
A01	38869673	38870658	Exon	38868526	38869677	BraA010040180	1147
A01	1678617	1679807	Downstream	1680321	1680956	BraA010003590	1149
A01	14770170	14770624	Promoter	14766167	14769020	BraA010025840	-1150
A01	2744952	2745221	Exon	2744881	2746378	BraA010005910	1157
A01	5180985	5181211	Distal Intergenic	5181721	5182368	BraA010010390	1157
A01	206160	206775	Promoter	204610	205002	BraA010000400	-1158
A01	39551284	39551631	Intron	39549808	39552790	BraA010041100	1159
A01	40492434	40492651	Distal Intergenic	40492981	40493812	BraA010042380	1161
A01	32282002	32282611	Promoter	32283777	32289764	BraA010031090	-1166
A01	30266941	30268224	Promoter	30265120	30265773	BraA010028960	-1168
A01	39116206	39116446	Exon	39115036	39116034	BraA010040550	1170
A01	12480416	12481348	Promoter	12478033	12479244	BraA010023010	-1172
A01	7130811	7131424	Exon	7129638	7131212	BraA010013980	1173
A01	12446996	12447510	Promoter	12448687	12449161	BraA010022980	-1177
A01	36964284	36964797	Exon	36965106	36965982	BraA010037590	1185
A01	29111012	29112070	Exon	29111957	29113257	BraA010027660	1187
A01	33286719	33287397	Downstream	33285529	33286405	BraA010032350	1190
A01	32284968	32285186	Intron	32283777	32289764	BraA010031090	1191
A01	10989974	10990315	Distal Intergenic	10991123	10991507	BraA010020960	1192
A01	30132661	30133316	Exon	30131469	30135428	BraA010028810	1192
A01	4303297	4303532	Promoter	4304726	4305528	BraA010009110	-1194
A01	29533377	29533823	Downstream	29532183	29532434	BraA010028090	1194
A01	15213329	15214428	Exon	15212134	15214408	BraA010026360	1195
A01	8846628	8846912	Exon	8846198	8848108	BraA010017150	1196
A01	33850565	33850801	Exon	33849368	33849775	BraA010033110	1197
A01	34209564	34211365	Downstream	34208367	34209509	BraA010033520	1197
A01	32918819	32919776	Distal Intergenic	32920494	32920975	BraA010031930	1199
A01	36246783	36247297	Promoter	36242160	36245582	BraA010036530	-1201
A01	8873826	8874059	Downstream	8872616	8873078	BraA010017200	1210
A01	15091486	15092254	Downstream	15092609	15093466	BraA010026150	1212
A01	15119565	15120990	Promoter	15122203	15123230	BraA010026180	-1213
A01	36056156	36056565	Promoter	36057786	36061183	BraA010036290	-1221
A01	5389485	5390712	Promoter	5386860	5388260	BraA010010740	-1225
A01	10815079	10815583	Exon	10814068	10816809	BraA010020630	1226
A01	15862865	15863414	Exon	15862374	15864647	BraA010026860	1233
A01	42996589	42997271	Downstream	42995353	42996201	BraA010044750	1236
A01	13377460	13377988	Promoter	13379225	13393376	BraA010024140	-1237
A01	28959274	28959943	Promoter	28954643	28958037	BraA010027560	-1237
A01	36705258	36705533	Exon	36705062	36706770	BraA010037210	1237
A01	4009656	4010827	Exon	4008418	4010881	BraA010008690	1238
A01	14016855	14017301	Exon	14015617	14017067	BraA010024950	1238
A01	7537684	7538190	Promoter	7539429	7541630	BraA010014660	-1239
A01	13749458	13749730	Downstream	13748215	13749386	BraA010024630	1243
A01	30091252	30091852	Exon	30090009	30093502	BraA010028690	1243
A01	10481827	10482064	Promoter	10483308	10484828	BraA010020130	-1244
A01	10533384	10533982	Promoter	10535226	10537617	BraA010020240	-1244
A01	14508368	14508655	Downstream	14507124	14508102	BraA010025540	1244
A01	1196070	1196338	Promoter	1197587	1201633	BraA010002500	-1249
A01	12045759	12046138	Promoter	12047387	12048716	BraA010022490	-1249
A01	38051034	38051243	Promoter	38052493	38053041	BraA010039470	-1250
A01	37502123	37502564	Promoter	37498820	37500870	BraA010038580	-1253
A01	33097756	33097963	Downstream	33098341	33099217	BraA010032140	1254
A01	6107277	6107645	Exon	6106017	6107588	BraA010012020	1260
A01	4774024	4774283	Promoter	4772122	4772762	BraA010009730	-1262
A01	5093036	5093261	Promoter	5088912	5091774	BraA010010240	-1262
A01	11536515	11536900	Promoter	11538163	11538486	BraA010021770	-1263
A01	7935920	7936226	Promoter	7933936	7934655	BraA010015280	-1265
A01	29677118	29677447	Intron	29675702	29678712	BraA010028280	1265
A01	1626460	1626863	Promoter	1628134	1630663	BraA010003490	-1271
A01	5698383	5698738	Distal Intergenic	5698777	5700009	BraA010011300	1271
A01	9086813	9087886	Promoter	9083957	9085542	BraA010017530	-1271
A01	29424457	29424730	Exon	29423181	29424954	BraA010027980	1276
A01	29010738	29011266	Distal Intergenic	29012181	29012543	BraA010027570	1277
A01	44501045	44501319	Promoter	44497356	44499768	BraA010046510	-1277
A01	34510225	34510460	Intron	34509153	34511740	BraA010033990	1280
A01	10704801	10705097	Exon	10703518	10707053	BraA010020490	1283
A01	36502506	36502814	Downstream	36501223	36501774	BraA010036930	1283
A01	8018930	8019549	Intron	8017646	8020237	BraA010015430	1284
A01	14570603	14570830	Downstream	14569318	14569716	BraA010025610	1285
A01	15457793	15458532	Promoter	15459818	15460057	BraA010026560	-1286
A01	2042184	2042746	Promoter	2044038	2045515	BraA010004440	-1292
A01	14610544	14610826	Promoter	14612126	14615731	BraA010025640	-1300
A01	14447655	14448119	Distal Intergenic	14446352	14446543	BraA010025490	1303
A01	15497901	15499038	Exon	15496594	15498348	BraA010026630	1307
A01	1190034	1190383	Promoter	1191691	1192261	BraA010002480	-1308
A01	33469020	33469276	Promoter	33470589	33471493	BraA010032610	-1313
A01	5718683	5719596	Distal Intergenic	5720101	5720914	BraA010011330	1318
A01	37550490	37550792	Exon	37549684	37552114	BraA010038690	1322
A01	1514039	1514257	Downstream	1512716	1513141	BraA010003250	1323
A01	6019818	6020404	Promoter	6016878	6018494	BraA010011860	-1324
A01	32976282	32977147	Promoter	32973740	32974957	BraA010032030	-1325
A01	30675897	30677121	Downstream	30674567	30675451	BraA010029350	1330
A01	32100372	32100656	Promoter	32097814	32099040	BraA010030950	-1332
A01	43719850	43720111	Downstream	43718516	43719691	BraA010045540	1334
A01	3616456	3617913	Exon	3618763	3619251	BraA010007880	1338
A01	10238046	10238855	Distal Intergenic	10236707	10237024	BraA010019770	1339
A01	15765507	15767910	Promoter	15762483	15764166	BraA010026800	-1341
A01	38812920	38813314	Exon	38809144	38814655	BraA010040070	1341
A01	13599405	13600015	Distal Intergenic	13600920	13601360	BraA010024420	1345
A01	31879414	31879921	Intron	31875351	31881271	BraA010030830	1350
A01	15421894	15423039	Exon	15420543	15422610	BraA010026550	1351
A01	34734526	34735543	Distal Intergenic	34736256	34736894	BraA010034270	1351
A01	4161010	4161297	Promoter	4162655	4163951	BraA010008830	-1358
A01	32904176	32904427	Promoter	32899997	32902816	BraA010031900	-1360
A01	13582367	13582727	Exon	13581005	13582787	BraA010024390	1362
A01	11434403	11434623	Promoter	11435989	11439266	BraA010021580	-1366
A01	31504584	31505316	Promoter	31502595	31503214	BraA010030360	-1370
A01	13182000	13182267	Intron	13180627	13183054	BraA010023930	1373
A01	7988962	7989246	Exon	7987588	7990609	BraA010015380	1374
A01	9297583	9297910	Downstream	9296209	9297537	BraA010017970	1374
A01	40118429	40118659	Distal Intergenic	40119674	40120033	BraA010041730	1374
A01	42182361	42182669	Promoter	42184048	42184338	BraA010044100	-1379
A01	33097119	33097515	Downstream	33095736	33096942	BraA010032130	1383
A01	14201977	14202200	Promoter	14198934	14200587	BraA010025280	-1390
A01	223714	224579	Promoter	225971	229555	BraA010000440	-1392
A01	15748227	15748806	Promoter	15746622	15746831	BraA010026790	-1396
A01	4077889	4078187	Downstream	4076489	4077574	BraA010008760	1400
A01	3376690	3377183	Promoter	3374249	3375283	BraA010007340	-1407
A01	1194962	1195850	Distal Intergenic	1193553	1193909	BraA010002490	1409
A01	50614	50942	Promoter	52353	67722	BraA010000080	-1411
A01	40060852	40061112	Downstream	40061550	40062527	BraA010041630	1415
A01	165405	165706	Downstream	165856	167122	BraA010000270	1416
A01	3197643	3198546	Promoter	3194238	3196223	BraA010006920	-1420
A01	2782380	2782639	Exon	2780955	2781444	BraA010006000	1425
A01	11899445	11899647	Promoter	11896524	11898019	BraA010022290	-1426
A01	11986393	11986648	Exon	11984967	11988022	BraA010022430	1426
A01	424087	424601	Promoter	426039	427967	BraA010000890	-1438
A01	1741480	1741816	Promoter	1739725	1740039	BraA010003730	-1441
A01	6020548	6021297	Exon	6020632	6022738	BraA010011870	1441
A01	15012289	15012506	Promoter	15009909	15010848	BraA010026050	-1441
A01	35250525	35251420	Exon	35251360	35252861	BraA010035090	1441
A01	612442	613098	Promoter	608719	610996	BraA010001270	-1446
A01	11659821	11660136	Promoter	11661583	11661975	BraA010021950	-1447
A01	13663032	13663969	Distal Intergenic	13664959	13665417	BraA010024540	1448
A01	37201498	37202074	Exon	37200410	37203527	BraA010037970	1453
A01	36976189	36976529	Promoter	36977984	36978680	BraA010037630	-1455
A01	9680223	9680983	Promoter	9682440	9684904	BraA010018680	-1457
A01	14244073	14244561	Distal Intergenic	14242613	14242911	BraA010025320	1460
A01	34596221	34596442	Downstream	34594751	34595790	BraA010034080	1470
A01	15646300	15646545	Downstream	15644827	15645768	BraA010026710	1473
A01	5910441	5910852	Distal Intergenic	5911299	5912326	BraA010011680	1474
A01	13297956	13299892	Exon	13296477	13299171	BraA010024020	1479
A01	39707367	39707798	Downstream	39705886	39706829	BraA010041380	1481
A01	38067436	38067850	Promoter	38069332	38071609	BraA010039510	-1482
A01	1200696	1202254	Promoter	1203742	1207292	BraA010002510	-1488
A01	5722413	5722614	Promoter	5720101	5720914	BraA010011330	-1499
A01	5177391	5177682	Promoter	5175033	5175891	BraA010010380	-1500
A01	12707677	12707945	Exon	12706937	12709447	BraA010023300	1502
A01	1053651	1054073	Promoter	1055576	1057297	BraA010002210	-1503
A01	30402001	30402237	Promoter	30403745	30406200	BraA010029110	-1508
A01	35679200	35679762	Promoter	35677062	35677691	BraA010035630	-1509
A01	12520892	12521400	Distal Intergenic	12522465	12522917	BraA010023040	1517
A01	637722	638526	Exon	638390	640045	BraA010001310	1519
A01	32468691	32469455	Promoter	32470974	32471360	BraA010031320	-1519
A01	3242903	3243146	Promoter	3240189	3241380	BraA010007060	-1523
A01	10233540	10234495	Downstream	10234855	10236027	BraA010019760	1532
A01	808621	809069	Promoter	806037	807085	BraA010001690	-1536
A01	12983672	12984201	Promoter	12985738	12986961	BraA010023720	-1537
A01	13219970	13221554	Exon	13218432	13221535	BraA010023950	1538
A01	1619050	1619256	Distal Intergenic	1619524	1620797	BraA010003480	1541
A01	29014974	29016124	Distal Intergenic	29017304	29017666	BraA010027580	1542
A01	33563337	33563818	Promoter	33565363	33565829	BraA010032700	-1545
A01	35499312	35500039	Exon	35497764	35500286	BraA010035430	1548
A01	29534110	29534413	Distal Intergenic	29535363	29535965	BraA010028100	1552
A01	39647654	39647862	Downstream	39646097	39647331	BraA010041250	1557
A01	6104245	6104458	Promoter	6106017	6107588	BraA010012020	-1559
A01	565906	566188	Promoter	563817	564345	BraA010001220	-1561
A01	36137661	36138775	Exon	36138121	36140342	BraA010036390	1567
A01	3565778	3566052	Promoter	3567622	3569184	BraA010007820	-1570
A01	4960670	4960878	Downstream	4959098	4960256	BraA010010000	1572
A01	15897782	15898201	Downstream	15896210	15897350	BraA010026900	1572
A01	35244316	35245375	Promoter	35246947	35247335	BraA010035080	-1572
A01	37548898	37550015	Exon	37547324	37549261	BraA010038680	1574
A01	35818899	35819549	Exon	35816728	35821127	BraA010035890	1578
A01	2367880	2368126	Distal Intergenic	2366301	2366735	BraA010005160	1579
A01	9299980	9301592	Exon	9299811	9303171	BraA010017980	1579
A01	13366757	13367048	Exon	13366726	13368628	BraA010024130	1580
A01	8024807	8025219	Promoter	8026803	8027039	BraA010015450	-1584
A01	43003907	43004915	Downstream	43002320	43003768	BraA010044770	1587
A01	2381633	2382534	Exon	2382573	2384123	BraA010005200	1589
A01	29115505	29115764	Exon	29113908	29115676	BraA010027670	1597
A01	29565070	29565270	Distal Intergenic	29565444	29566867	BraA010028150	1597
A01	7221483	7221864	Distal Intergenic	7221948	7223462	BraA010014120	1598
A01	2743760	2744774	Exon	2744881	2746378	BraA010005910	1604
A01	33567859	33568154	Promoter	33569759	33571021	BraA010032710	-1605
A01	31152460	31154112	Promoter	31155719	31159428	BraA010029910	-1607
A01	31508143	31509736	Exon	31508848	31511348	BraA010030370	1612
A01	12094709	12095315	Promoter	12091861	12093090	BraA010022590	-1619
A01	7738834	7739235	Exon	7738017	7740857	BraA010014950	1622
A01	12603072	12603353	Intron	12600909	12604975	BraA010023130	1622
A01	10666003	10666699	Promoter	10663314	10664380	BraA010020460	-1623
A01	32461426	32461868	Promoter	32463491	32465260	BraA010031310	-1623
A01	41277716	41277975	Downstream	41278911	41279600	BraA010043230	1625
A01	7093889	7094116	Promoter	7091435	7092259	BraA010013910	-1630
A01	11788457	11788702	Promoter	11790337	11792300	BraA010022180	-1635
A01	14909838	14910059	Promoter	14903988	14908202	BraA010025980	-1636
A01	36031323	36031550	Promoter	36027024	36029685	BraA010036230	-1638
A01	33155264	33156920	Exon	33156147	33158566	BraA010032190	1646
A01	33242462	33242764	Exon	33240808	33242708	BraA010032310	1654
A01	29065952	29066742	Distal Intergenic	29067311	29068398	BraA010027610	1656
A01	31930266	31930640	Downstream	31928610	31929650	BraA010030870	1656
A01	15087784	15088135	Promoter	15089793	15091229	BraA010026140	-1658
A01	5301783	5302201	Exon	5300113	5302924	BraA010010570	1670
A01	11576544	11576806	Downstream	11574873	11576306	BraA010021820	1671
A01	9875908	9876154	Exon	9875891	9877828	BraA010019060	1674
A01	15924184	15925080	Exon	15924473	15926757	BraA010026930	1677
A01	12592831	12593300	Promoter	12594980	12596032	BraA010023110	-1680
A01	6976686	6977589	Exon	6977474	6979277	BraA010013690	1688
A01	30494895	30496240	Promoter	30492402	30493207	BraA010029210	-1688
A01	31142288	31142496	Exon	31142485	31144188	BraA010029890	1692
A01	7132262	7132462	Promoter	7134163	7135371	BraA010013990	-1701
A01	29942385	29942922	Promoter	29937655	29940684	BraA010028580	-1701
A01	9874824	9875755	Distal Intergenic	9873122	9873661	BraA010019050	1702
A01	2721558	2722397	Exon	2719855	2722143	BraA010005850	1703
A01	12658550	12658750	Promoter	12660457	12662056	BraA010023190	-1707
A01	29262699	29263009	Promoter	29260645	29260992	BraA010027790	-1707
A01	7175969	7176730	Distal Intergenic	7176766	7178446	BraA010014050	1716
A01	36610639	36610864	Distal Intergenic	36608923	36609536	BraA010037080	1716
A01	34797221	34797781	Promoter	34793641	34795502	BraA010034360	-1719
A01	35668883	35669547	Promoter	35665778	35667160	BraA010035600	-1723
A01	35919658	35919940	Promoter	35921664	35922803	BraA010036050	-1724
A01	15737795	15738169	Promoter	15726887	15736064	BraA010026780	-1731
A01	4388519	4388842	Promoter	4390575	4391900	BraA010009280	-1733
A01	8825963	8827510	Exon	8824230	8826337	BraA010017060	1733
A01	4003689	4004174	Promoter	3999992	4001950	BraA010008680	-1739
A01	36027488	36027944	Exon	36027024	36029685	BraA010036230	1741
A01	2877569	2877846	Promoter	2875500	2875824	BraA010006240	-1745
A01	30091972	30092464	Promoter	30094211	30096573	BraA010028700	-1747
A01	14202341	14202895	Promoter	14198934	14200587	BraA010025280	-1754
A01	36725972	36726249	Promoter	36723915	36724217	BraA010037220	-1755
A01	40052631	40052885	Exon	40052656	40054641	BraA010041600	1756
A01	39998081	39998534	Promoter	40000294	40006855	BraA010041460	-1760
A01	31998381	31999028	Promoter	32000789	32002352	BraA010030890	-1761
A01	34782854	34783215	Promoter	34784977	34786485	BraA010034330	-1762
A01	6080780	6081106	Exon	6079017	6081092	BraA010011980	1763
A01	9003558	9003820	Promoter	9000909	9001795	BraA010017450	-1763
A01	13593998	13594269	Distal Intergenic	13595364	13596032	BraA010024410	1763
A01	14433233	14433536	Promoter	14429357	14431470	BraA010025470	-1763
A01	15315907	15316411	Promoter	15313791	15314144	BraA010026440	-1763
A01	33895307	33896012	Distal Intergenic	33893542	33894132	BraA010033180	1765
A01	10610381	10610712	Promoter	10606666	10608612	BraA010020390	-1769
A01	8444629	8444874	Promoter	8446648	8448957	BraA010016290	-1774
A01	10337329	10338224	Distal Intergenic	10338911	10340004	BraA010019940	1780
A01	5581022	5581566	Exon	5579234	5581024	BraA010011120	1788
A01	36635996	36636204	Exon	36634206	36637197	BraA010037150	1790
A01	14467982	14468247	Downstream	14466186	14467166	BraA010025510	1796
A01	2741280	2741490	Exon	2739482	2744367	BraA010005900	1798
A01	14107022	14107358	Distal Intergenic	14105220	14105883	BraA010025040	1802
A01	31282689	31283064	Exon	31281504	31284867	BraA010030080	1803
A01	11825992	11826389	Promoter	11814162	11824185	BraA010022220	-1807
A01	33467536	33468140	Exon	33465729	33468074	BraA010032600	1807
A01	7919302	7920011	Promoter	7921819	7922172	BraA010015240	-1808
A01	29782674	29783434	Promoter	29779792	29780865	BraA010028390	-1809
A01	32100849	32101224	Promoter	32097814	32099040	BraA010030950	-1809
A01	31846693	31847078	Exon	31844879	31846736	BraA010030770	1814
A01	15367409	15367780	Promoter	15363867	15365594	BraA010026470	-1815
A01	14017433	14018419	Downstream	14015617	14017067	BraA010024950	1816
A01	33836911	33837483	Promoter	33839299	33843764	BraA010033100	-1816
A01	7105035	7105291	Promoter	7107109	7107942	BraA010013930	-1818
A01	14770841	14771390	Promoter	14766167	14769020	BraA010025840	-1821
A01	32812063	32812869	Distal Intergenic	32810231	32810697	BraA010031830	1832
A01	39727918	39728509	Promoter	39722993	39726086	BraA010041410	-1832
A01	4371137	4371514	Exon	4369302	4372417	BraA010009220	1835
A01	1236164	1236383	Exon	1234328	1236297	BraA010002570	1836
A01	39597941	39598480	Exon	39596101	39599550	BraA010041150	1840
A01	12276770	12278263	Promoter	12280108	12280581	BraA010022780	-1845
A01	34800552	34800785	Promoter	34802630	34802959	BraA010034370	-1845
A01	7994028	7994531	Exon	7992175	7995183	BraA010015390	1853
A01	35037084	35037795	Downstream	35035229	35036599	BraA010034760	1855
A01	3542858	3543253	Promoter	3545109	3546151	BraA010007800	-1856
A01	32518961	32519164	Promoter	32516646	32517101	BraA010031390	-1860
A01	4387322	4387899	Promoter	4383013	4385457	BraA010009270	-1865
A01	5877532	5877760	Promoter	5879627	5880899	BraA010011620	-1867
A01	7867614	7868629	Exon	7865737	7868039	BraA010015130	1877
A01	28567232	28569263	Promoter	28571141	28572718	BraA010027290	-1878
A01	15402350	15402750	Downstream	15400471	15401535	BraA010026520	1879
A01	15646708	15646972	Downstream	15644827	15645768	BraA010026710	1881
A01	30980280	30981298	Exon	30981179	30983180	BraA010029680	1882
A01	3489136	3489430	Promoter	3485869	3487253	BraA010007680	-1883
A01	11979360	11979633	Promoter	11977069	11977476	BraA010022420	-1884
A01	28948503	28948968	Promoter	28950855	28952457	BraA010027550	-1887
A01	11217184	11217429	Promoter	11219320	11220641	BraA010021330	-1891
A01	9727664	9728846	Exon	9726550	9730740	BraA010018760	1894
A01	40156649	40157310	Promoter	40159209	40163850	BraA010041830	-1899
A01	10295514	10296731	Promoter	10298637	10300100	BraA010019860	-1906
A01	37739155	37739997	Promoter	37741903	37742145	BraA010038980	-1906
A01	9938401	9938623	Distal Intergenic	9939625	9940533	BraA010019170	1910
A01	33720728	33721347	Exon	33718809	33726003	BraA010032960	1919
A01	12002393	12002875	Exon	12001739	12004801	BraA010022450	1926
A01	11264088	11264564	Promoter	11266491	11267902	BraA010021430	-1927
A01	11877731	11877931	Distal Intergenic	11879306	11879860	BraA010022270	1929
A01	29425110	29425583	Downstream	29423181	29424954	BraA010027980	1929
A01	42213770	42214539	Downstream	42216075	42216470	BraA010044180	1931
A01	7082014	7082321	Promoter	7076154	7080077	BraA010013900	-1937
A01	36963681	36964043	Exon	36965106	36965982	BraA010037590	1939
A01	13623044	13623378	Distal Intergenic	13624138	13625318	BraA010024470	1940
A01	16092992	16093230	Distal Intergenic	16091052	16091384	BraA010027050	1940
A01	12321712	12322097	Promoter	12324046	12326317	BraA010022830	-1949
A01	31925371	31925740	Exon	31923408	31925431	BraA010030860	1963
A01	37199739	37201147	Promoter	37197280	37197776	BraA010037960	-1963
A01	31346170	31346485	Downstream	31344184	31345410	BraA010030150	1986
A01	29115897	29116444	Downstream	29113908	29115676	BraA010027670	1989
A01	4371641	4372130	Exon	4372727	4374121	BraA010009230	1991
A01	5494117	5494428	Exon	5492124	5495262	BraA010010960	1993
A01	14001681	14003473	Promoter	13997743	13999683	BraA010024910	-1998
A01	7305760	7306286	Distal Intergenic	7307534	7308285	BraA010014330	1999
A01	14054290	14054556	Exon	14052290	14056325	BraA010024980	2000
A01	28645419	28646681	Distal Intergenic	28648682	28649546	BraA010027300	-2001
A01	39643805	39644095	Distal Intergenic	39646097	39647331	BraA010041250	-2002
A01	6090531	6090868	Distal Intergenic	6085476	6088519	BraA010012000	-2012
A01	6769909	6770129	Exon	6768573	6772149	BraA010013350	2020
A01	6082161	6082619	Distal Intergenic	6083470	6084645	BraA010011990	2026
A01	35997767	35998130	Distal Intergenic	35998471	36000156	BraA010036160	2026
A01	11433579	11433960	Distal Intergenic	11435989	11439266	BraA010021580	-2029
A01	2977470	2978022	Distal Intergenic	2974113	2975439	BraA010006400	-2031
A01	5391370	5391700	Distal Intergenic	5393731	5396068	BraA010010750	-2031
A01	12901255	12901459	Downstream	12899224	12900698	BraA010023650	2031
A01	3377315	3377580	Distal Intergenic	3374249	3375283	BraA010007340	-2032
A01	2922621	2922965	Downstream	2920586	2922465	BraA010006290	2035
A01	8562395	8562879	Distal Intergenic	8556854	8560360	BraA010016600	-2035
A01	7279886	7280107	Downstream	7282144	7284731	BraA010014260	-2037
A01	33671891	33672233	Distal Intergenic	33669846	33670361	BraA010032870	2045
A01	37734695	37734954	Distal Intergenic	37737000	37739949	BraA010038970	-2046
A01	3614881	3615170	Exon	3612834	3617276	BraA010007870	2047
A01	12012966	12013194	Distal Intergenic	12015241	12018500	BraA010022470	-2047
A01	30804714	30805901	Intron	30802462	30807950	BraA010029510	2049
A01	32628930	32629189	Distal Intergenic	32631244	32631794	BraA010031580	-2055
A01	15987441	15987716	Distal Intergenic	15979293	15985385	BraA010026990	-2056
A01	49805	50290	Distal Intergenic	52353	67722	BraA010000080	-2063
A01	1081448	1081771	Downstream	1079385	1081334	BraA010002270	2063
A01	36555286	36555526	Distal Intergenic	36556945	36557589	BraA010036990	2063
A01	2790153	2790763	Distal Intergenic	2787051	2788087	BraA010006020	-2066
A01	9223159	9223722	Downstream	9223756	9225789	BraA010017790	2067
A01	2749097	2749571	Distal Intergenic	2750557	2751639	BraA010005920	2068
A01	30965734	30967136	Downstream	30963666	30965554	BraA010029660	2068
A01	12707123	12707378	Exon	12706937	12709447	BraA010023300	2069
A01	11474161	11474366	Distal Intergenic	11469767	11472088	BraA010021670	-2073
A01	30709189	30710046	Distal Intergenic	30703012	30707107	BraA010029410	-2082
A01	15085690	15086178	Exon	15083597	15088918	BraA010026130	2093
A01	36033742	36034300	Exon	36033930	36036399	BraA010036240	2099
A01	12541433	12542971	Distal Intergenic	12538580	12539326	BraA010023060	-2107
A01	2923580	2923961	Distal Intergenic	2926069	2931220	BraA010006300	-2108
A01	14677718	14677941	Intron	14675599	14682829	BraA010025720	2119
A01	15478806	15479675	Intron	15477348	15481795	BraA010026610	2120
A01	39103990	39104317	Distal Intergenic	39105916	39106437	BraA010040520	2120
A01	36142721	36142957	Distal Intergenic	36144779	36145081	BraA010036400	2124
A01	34814296	34814526	Distal Intergenic	34816655	34818865	BraA010034420	-2129
A01	14293346	14293802	Exon	14291208	14293461	BraA010025360	2138
A01	15493876	15494456	Distal Intergenic	15496594	15498348	BraA010026630	-2138
A01	12835101	12835848	Exon	12834307	12837994	BraA010023520	2146
A01	44798254	44798499	Distal Intergenic	44796090	44796578	BraA010046670	2164
A01	41737730	41738078	Downstream	41738351	41740246	BraA010043660	2168
A01	10249790	10250250	Distal Intergenic	10251024	10252427	BraA010019780	2177
A01	14433656	14434161	Distal Intergenic	14429357	14431470	BraA010025470	-2186
A01	31347574	31348098	Distal Intergenic	31350284	31351027	BraA010030160	-2186
A01	35765304	35766608	Distal Intergenic	35768802	35769757	BraA010035810	-2194
A01	15377318	15377952	Distal Intergenic	15380147	15385108	BraA010026490	-2195
A01	6528070	6528446	Exon	6525872	6527705	BraA010012860	2198
A01	7043666	7044094	Distal Intergenic	7041463	7041807	BraA010013850	2203
A01	459590	460627	Distal Intergenic	461709	462836	BraA010001010	2209
A01	12520309	12520708	Distal Intergenic	12522465	12522917	BraA010023040	2209
A01	37880009	37880800	Distal Intergenic	37873802	37877796	BraA010039240	-2213
A01	35992374	35992843	Distal Intergenic	35993269	35995065	BraA010036150	2222
A01	6595408	6595663	Downstream	6593181	6595283	BraA010013020	2227
A01	13655018	13655334	Distal Intergenic	13657233	13657566	BraA010024530	2232
A01	36095314	36095841	Distal Intergenic	36098086	36098646	BraA010036360	-2245
A01	5697467	5697743	Distal Intergenic	5698777	5700009	BraA010011300	2266
A01	12993578	12993974	Distal Intergenic	12989905	12991311	BraA010023740	-2267
A01	7444889	7445159	Exon	7442616	7445129	BraA010014500	2273
A01	9856112	9856485	Distal Intergenic	9852760	9853832	BraA010019000	-2280
A01	5004970	5005777	Exon	5005422	5008061	BraA010010050	2284
A01	9298494	9298785	Downstream	9296209	9297537	BraA010017970	2285
A01	10117164	10117544	Distal Intergenic	10114207	10114874	BraA010019490	-2290
A01	41861088	41861392	Downstream	41858796	41860291	BraA010043770	2292
A01	29355911	29356151	Distal Intergenic	29353618	29354838	BraA010027890	2293
A01	2059088	2059848	Distal Intergenic	2060016	2062145	BraA010004470	2297
A01	9733037	9733543	Distal Intergenic	9726550	9730740	BraA010018760	-2297
A01	32280756	32280981	Distal Intergenic	32278457	32278759	BraA010031080	2299
A01	32531440	32532268	Exon	32531642	32534567	BraA010031420	2299
A01	42565888	42566626	Distal Intergenic	42568925	42569297	BraA010044340	-2299
A01	11214704	11215818	Distal Intergenic	11212399	11213600	BraA010021320	2305
A01	45064913	45066705	Distal Intergenic	45061042	45062606	BraA010046970	-2307
A01	5914635	5916117	Distal Intergenic	5911299	5912326	BraA010011680	-2309
A01	7607901	7608544	Exon	7605588	7608653	BraA010014750	2313
A01	15457261	15457498	Distal Intergenic	15459818	15460057	BraA010026560	-2320
A01	35630916	35631179	Distal Intergenic	35633500	35635065	BraA010035540	-2321
A01	15087001	15087457	Intron	15089793	15091229	BraA010026140	-2336
A01	38058681	38058983	Distal Intergenic	38056340	38056984	BraA010039490	2341
A01	3564852	3565276	Distal Intergenic	3567622	3569184	BraA010007820	-2346
A01	38862635	38863075	Distal Intergenic	38858840	38860282	BraA010040170	-2353
A01	6081376	6081701	Downstream	6079017	6081092	BraA010011980	2359
A01	13996598	13997315	Distal Intergenic	13997743	13999683	BraA010024910	2368
A01	34021942	34022225	Distal Intergenic	34024595	34026019	BraA010033340	-2370
A01	12471202	12471564	Distal Intergenic	12464766	12468826	BraA010023000	-2376
A01	7948447	7948821	Downstream	7946059	7948322	BraA010015300	2388
A01	37554666	37555279	Distal Intergenic	37555396	37557667	BraA010038700	2388
A01	14736510	14736849	Distal Intergenic	14738331	14739241	BraA010025770	2392
A01	32230688	32231031	Distal Intergenic	32231723	32233423	BraA010031050	2392
A01	33529288	33529521	Distal Intergenic	33531600	33531919	BraA010032670	2398
A01	12044574	12044980	Distal Intergenic	12047387	12048716	BraA010022490	-2407
A01	7082485	7082705	Distal Intergenic	7076154	7080077	BraA010013900	-2408
A01	32468142	32468559	Distal Intergenic	32470974	32471360	BraA010031320	-2415
A01	31050617	31051733	Exon	31050699	31054158	BraA010029810	2425
A01	7076561	7077646	Exon	7076154	7080077	BraA010013900	2431
A01	5717497	5718480	Distal Intergenic	5720101	5720914	BraA010011330	2434
A01	8868788	8869773	Distal Intergenic	8864628	8866349	BraA010017190	-2439
A01	7596880	7597089	Distal Intergenic	7594068	7594440	BraA010014740	-2440
A01	31587842	31588088	Distal Intergenic	31585402	31585671	BraA010030440	2440
A01	33580553	33580948	Distal Intergenic	33583390	33588720	BraA010032720	-2442
A01	15316587	15317164	Distal Intergenic	15313791	15314144	BraA010026440	-2443
A01	192561	192942	Exon	189683	190111	BraA010000350	-2450
A01	11996086	11996376	Distal Intergenic	11996859	11998826	BraA010022440	2450
A01	37472098	37472302	Distal Intergenic	37473341	37474752	BraA010038510	2450
A01	9716072	9716861	Distal Intergenic	9710369	9713621	BraA010018740	-2451
A01	11826637	11827765	Distal Intergenic	11814162	11824185	BraA010022220	-2452
A01	16034479	16034690	Downstream	16032026	16033777	BraA010027030	2453
A01	5733587	5733792	Distal Intergenic	5728829	5731133	BraA010011350	-2454
A01	5752898	5753404	Distal Intergenic	5749940	5750443	BraA010011360	-2455
A01	34947763	34948508	Distal Intergenic	34950966	34952300	BraA010034630	-2458
A01	28940593	28940807	Downstream	28938130	28939637	BraA010027540	2463
A01	15264926	15265211	Distal Intergenic	15262450	15262850	BraA010026370	2476
A01	984805	985425	Exon	982325	984706	BraA010002070	2480
A01	29240924	29241843	Distal Intergenic	29237921	29238444	BraA010027750	-2480
A01	29009637	29010043	Distal Intergenic	29012181	29012543	BraA010027570	2500
A01	14107721	14108191	Distal Intergenic	14105220	14105883	BraA010025040	2501
A01	31105644	31106022	Exon	31103136	31106605	BraA010029860	2508
A01	32295462	32295668	Distal Intergenic	32298177	32301024	BraA010031100	-2509
A01	11216459	11216810	Distal Intergenic	11219320	11220641	BraA010021330	-2510
A01	39088579	39089348	Downstream	39091860	39093733	BraA010040490	-2512
A01	35323407	35323684	Distal Intergenic	35326200	35326560	BraA010035210	-2516
A01	36448806	36449140	Distal Intergenic	36451661	36452047	BraA010036860	-2521
A01	37503396	37503733	Exon	37498820	37500870	BraA010038580	-2526
A01	1081912	1082316	Downstream	1079385	1081334	BraA010002270	2527
A01	7738103	7738327	Exon	7738017	7740857	BraA010014950	2530
A01	308346	308769	Downstream	305815	308001	BraA010000640	2531
A01	13622554	13622783	Distal Intergenic	13624138	13625318	BraA010024470	2535
A01	37463211	37464189	Distal Intergenic	37460675	37461337	BraA010038500	2536
A01	29319597	29319881	Distal Intergenic	29321276	29322420	BraA010027850	2539
A01	10273839	10274049	Distal Intergenic	10276157	10276594	BraA010019810	2545
A01	14370899	14371102	Downstream	14368349	14370307	BraA010025420	2550
A01	423172	423488	Distal Intergenic	426039	427967	BraA010000890	-2551
A01	34263792	34264072	Distal Intergenic	34264878	34266624	BraA010033610	2552
A01	15403028	15403493	Distal Intergenic	15400471	15401535	BraA010026520	2557
A01	2923146	2923355	Downstream	2920586	2922465	BraA010006290	2560
A01	34733775	34734333	Distal Intergenic	34736256	34736894	BraA010034270	2561
A01	44047915	44048127	Distal Intergenic	44048718	44050689	BraA010045900	2562
A01	15214697	15214911	Downstream	15212134	15214408	BraA010026360	2563
A01	34205446	34205804	Distal Intergenic	34208367	34209509	BraA010033520	-2563
A01	38059108	38059468	Exon	38059151	38062031	BraA010039500	2563
A01	15300503	15300778	Distal Intergenic	15303342	15307175	BraA010026420	-2564
A01	12001891	12002229	Exon	12001739	12004801	BraA010022450	2572
A01	14299542	14300337	Exon	14296970	14301828	BraA010025370	2572
A01	14771594	14772122	Distal Intergenic	14766167	14769020	BraA010025840	-2574
A01	12529056	12529295	Distal Intergenic	12531872	12536023	BraA010023050	-2577
A01	36780830	36781886	Downstream	36778248	36779901	BraA010037340	2582
A01	28948003	28948269	Distal Intergenic	28950855	28952457	BraA010027550	-2586
A01	36554695	36555003	Distal Intergenic	36556945	36557589	BraA010036990	2586
A01	15007723	15008250	Distal Intergenic	15009909	15010848	BraA010026050	2598
A01	13647345	13648042	Distal Intergenic	13644744	13645304	BraA010024520	2601
A01	6778587	6778885	Distal Intergenic	6781487	6782008	BraA010013360	-2602
A01	10201505	10201862	Downstream	10198899	10201298	BraA010019650	2606
A01	32689337	32689569	Distal Intergenic	32690542	32692178	BraA010031640	2609
A01	33706835	33707112	Distal Intergenic	33702746	33704223	BraA010032950	-2612
A01	11043579	11044047	Distal Intergenic	11039640	11040962	BraA010021090	-2617
A01	7285047	7285544	Downstream	7288162	7290732	BraA010014270	-2618
A01	15396588	15396898	Downstream	15393970	15395994	BraA010026510	2618
A01	34388453	34389137	Distal Intergenic	34390762	34391757	BraA010033730	2620
A01	36088264	36088474	Distal Intergenic	36082276	36085629	BraA010036340	-2635
A01	15947401	15947948	Distal Intergenic	15942223	15944729	BraA010026940	-2672
A01	4004623	4004861	Distal Intergenic	3999992	4001950	BraA010008680	-2673
A01	6935691	6936968	Distal Intergenic	6932014	6933015	BraA010013600	-2676
A01	33896220	33896601	Distal Intergenic	33893542	33894132	BraA010033180	2678
A01	4340035	4340513	Intron	4330243	4343193	BraA010009150	2680
A01	34961442	34962010	Distal Intergenic	34962432	34964690	BraA010034650	2680
A01	10311117	10311356	Distal Intergenic	10314051	10315262	BraA010019870	-2695
A01	35037929	35038622	Distal Intergenic	35035229	35036599	BraA010034760	2700
A01	7669986	7670284	Distal Intergenic	7665621	7667285	BraA010014840	-2701
A01	33985312	33985946	Intron	33983164	33988651	BraA010033290	2705
A01	31997747	31998082	Distal Intergenic	32000789	32002352	BraA010030890	-2707
A01	8410868	8411118	Distal Intergenic	8413518	8413829	BraA010016200	2711
A01	11399843	11400125	Distal Intergenic	11402182	11402842	BraA010021550	2717
A01	37808955	37809539	Distal Intergenic	37804828	37806223	BraA010039090	-2732
A01	13654597	13654831	Distal Intergenic	13657233	13657566	BraA010024530	2735
A01	2743406	2743633	Exon	2744881	2746378	BraA010005910	2745
A01	855520	855876	Exon	852772	855695	BraA010001750	2748
A01	17010876	17011486	Distal Intergenic	17014240	17014623	BraA010027100	-2754
A01	36448264	36448543	Distal Intergenic	36444911	36445466	BraA010036850	-2798
A01	3615635	3616264	Exon	3612834	3617276	BraA010007870	2801
A01	12482058	12482543	Distal Intergenic	12478033	12479244	BraA010023010	-2814
A01	13177458	13177807	Distal Intergenic	13180627	13183054	BraA010023930	-2820
A01	11142629	11143288	Distal Intergenic	11144169	11146109	BraA010021230	2821
A01	40406558	40408072	Exon	40403737	40408044	BraA010042180	2821
A01	12994135	12994347	Distal Intergenic	12989905	12991311	BraA010023740	-2824
A01	39549471	39549963	Exon	39549808	39552790	BraA010041100	2827
A01	36631165	36631368	Distal Intergenic	36634206	36637197	BraA010037150	-2838
A01	7044302	7044905	Distal Intergenic	7041463	7041807	BraA010013850	2839
A01	15202201	15203016	Distal Intergenic	15198817	15199355	BraA010026350	-2846
A01	594649	594994	Distal Intergenic	591802	592965	BraA010001250	2847
A01	1573477	1573971	Downstream	1570628	1573360	BraA010003340	2849
A01	38065885	38066475	Distal Intergenic	38069332	38071609	BraA010039510	-2857
A01	13753521	13753777	Distal Intergenic	13754362	13756656	BraA010024640	2879
A01	9934672	9935124	Distal Intergenic	9931790	9932629	BraA010019160	2882
A01	30640711	30641550	Exon	30640131	30644432	BraA010029310	2882
A01	10159862	10160621	Exon	10158863	10163512	BraA010019550	2891
A01	5325956	5326403	Distal Intergenic	5322169	5323064	BraA010010640	-2892
A01	15215027	15215460	Downstream	15212134	15214408	BraA010026360	2893
A01	15114465	15115161	Distal Intergenic	15111071	15111568	BraA010026170	-2897
A01	38016571	38017713	Distal Intergenic	38011246	38013658	BraA010039430	-2913
A01	11564185	11564612	Exon	11564529	11567533	BraA010021800	2921
A01	4799746	4800002	Intron	4794831	4796818	BraA010009760	-2928
A01	26555	26812	Distal Intergenic	28124	29758	BraA010000030	2946
A01	3363860	3364494	Distal Intergenic	3366826	3367445	BraA010007330	2951
A01	9012489	9012913	Distal Intergenic	9015559	9015866	BraA010017470	2953
A01	13592305	13592525	Distal Intergenic	13587271	13589348	BraA010024400	-2957
A01	35406717	35407016	Distal Intergenic	35409660	35409983	BraA010035280	2967
A01	11994913	11995852	Distal Intergenic	11996859	11998826	BraA010022440	2974
A01	14700124	14700657	Distal Intergenic	14685970	14697145	BraA010025740	-2979
A01	45050847	45053006	Distal Intergenic	45047851	45049601	BraA010046950	2996
A01	34716464	34717109	Distal Intergenic	34719875	34720111	BraA010034250	3002
A01	36033021	36033395	Distal Intergenic	36033930	36036399	BraA010036240	3004
A01	34799345	34799620	Distal Intergenic	34802630	34802959	BraA010034370	-3010
A01	29484188	29484789	Distal Intergenic	29486798	29487809	BraA010028050	3020
A01	6101764	6102101	Distal Intergenic	6092552	6098737	BraA010012010	-3027
A01	34626382	34626933	Distal Intergenic	34628875	34629962	BraA010034120	3029
A01	15005204	15005802	Distal Intergenic	15001006	15002172	BraA010026040	-3032
A01	2380770	2381085	Exon	2382573	2384123	BraA010005200	3038
A01	33882957	33883412	Downstream	33879915	33882923	BraA010033160	3042
A01	33334782	33335263	Distal Intergenic	33330492	33331736	BraA010032390	-3046
A01	38881129	38881549	Distal Intergenic	38882989	38884595	BraA010040190	3046
A01	11445821	11446441	Distal Intergenic	11449491	11450230	BraA010021610	-3050
A01	15376386	15377097	Distal Intergenic	15380147	15385108	BraA010026490	-3050
A01	35944248	35944565	Distal Intergenic	35931188	35941198	BraA010036070	-3050
A01	35260140	35260830	Distal Intergenic	35263315	35263883	BraA010035100	3053
A01	2791141	2791405	Distal Intergenic	2787051	2788087	BraA010006020	-3054
A01	13738687	13740296	Distal Intergenic	13741398	13743357	BraA010024610	3061
A01	29601606	29601902	Distal Intergenic	29597682	29598544	BraA010028190	-3062
A01	9733809	9734269	Distal Intergenic	9726550	9730740	BraA010018760	-3069
A01	14992720	14993055	Distal Intergenic	14996131	14997616	BraA010026030	-3076
A01	15384907	15385852	Exon	15388945	15389311	BraA010026500	-3093
A01	41359366	41359577	Intron	41361070	41362674	BraA010043400	3097
A01	32202967	32203246	Distal Intergenic	32199847	32201889	BraA010031030	3120
[truncated: 24,958 more rows]

## Sheet: Table S6
Supplemental Table S6. Annotation of H3K4me3 peaks in M of Brassica rapa.
Chromosome	Start	End	Annotation	GeneStart	GeneEnd	GeneId	Distance To TSS
A01	14440	15281	Promoter	10444	14838	BraA010000010	0
A01	27138	28010	Distal Intergenic	28124	29758	BraA010000030	1748
A01	28301	30984	Promoter	30281	31129	BraA010000040	0
A01	45057	46203	Promoter	45141	46125	BraA010000060	0
A01	47193	48343	Promoter	47391	48462	BraA010000070	0
A01	67854	68797	Promoter	67951	68464	BraA010000090	0
A01	70589	71727	Promoter	70278	71543	BraA010000100	0
A01	101997	102945	Promoter	102390	102686	BraA010000140	0
A01	107856	108746	Promoter	107999	108316	BraA010000150	0
A01	116274	117271	Promoter	114150	117050	BraA010000170	0
A01	119196	119739	Promoter	117951	118902	BraA010000180	-294
A01	131673	132329	Promoter	127730	131379	BraA010000200	-294
A01	133317	134988	Promoter	132766	134808	BraA010000210	0
A01	142614	143366	Promoter	140218	143192	BraA010000230	0
A01	150315	150906	Promoter	150461	153399	BraA010000240	0
A01	160145	161145	Promoter	160396	164936	BraA010000260	0
A01	165990	167404	Promoter	165856	167122	BraA010000270	0
A01	183334	184058	Promoter	181883	183399	BraA010000310	0
A01	187259	188850	Promoter	188225	188896	BraA010000340	0
A01	192499	193006	Exon	189683	190111	BraA010000350	-2388
A01	200047	200831	Promoter	192642	200723	BraA010000360	0
A01	201134	201886	Promoter	201293	202207	BraA010000380	0
A01	208504	209683	Promoter	208869	213312	BraA010000410	0
A01	215767	216724	Distal Intergenic	214316	214660	BraA010000420	1451
A01	218502	219716	Promoter	219136	220411	BraA010000430	0
A01	225734	228440	Promoter	225971	229555	BraA010000440	0
A01	247799	248863	Promoter	248308	263100	BraA010000460	0
A01	269032	269898	Promoter	266762	269496	BraA010000490	0
A01	270501	271119	Promoter	270750	272445	BraA010000500	0
A01	273078	273790	Promoter	273169	273690	BraA010000520	0
A01	274570	275785	Promoter	274423	275574	BraA010000530	0
A01	276857	277919	Promoter	276467	277111	BraA010000540	0
A01	286162	287179	Promoter	286699	290757	BraA010000590	0
A01	292869	293812	Promoter	293077	295216	BraA010000600	0
A01	301803	302435	Promoter	302007	304408	BraA010000630	0
A01	305645	306529	Promoter	305815	308001	BraA010000640	0
A01	317846	319138	Promoter	318895	320096	BraA010000660	0
A01	324228	325430	Promoter	324013	325282	BraA010000680	0
A01	369427	370344	Promoter	367676	370138	BraA010000740	0
A01	377124	378173	Promoter	375551	378116	BraA010000760	0
A01	382625	383524	Promoter	382441	383439	BraA010000780	0
A01	386944	388403	Promoter	387038	388420	BraA010000790	0
A01	389365	390125	Promoter	389614	391371	BraA010000800	0
A01	394186	395066	Promoter	394346	394885	BraA010000820	0
A01	395997	397111	Promoter	395446	396769	BraA010000830	0
A01	399585	400630	Promoter	398291	400291	BraA010000840	0
A01	416283	417119	Exon	416257	418593	BraA010000870	26
A01	419182	420096	Promoter	419799	421958	BraA010000880	0
A01	425791	427731	Promoter	426039	427967	BraA010000890	0
A01	428849	429691	Promoter	429091	429966	BraA010000900	0
A01	445163	448154	Promoter	447455	447868	BraA010000980	0
A01	449936	451573	Promoter	448776	451246	BraA010000990	0
A01	461558	463157	Promoter	461709	462836	BraA010001010	0
A01	466432	467667	Promoter	466593	467746	BraA010001020	0
A01	471797	472689	Promoter	472138	472695	BraA010001040	0
A01	490864	491830	Promoter	490466	491640	BraA010001080	0
A01	518019	519188	Promoter	518212	520986	BraA010001130	0
A01	521390	522147	Promoter	521528	523242	BraA010001140	0
A01	523329	524395	Promoter	523479	525906	BraA010001150	0
A01	527210	528091	Promoter	526530	527675	BraA010001160	0
A01	531304	533407	Promoter	531551	534674	BraA010001170	0
A01	558528	559428	Promoter	558739	559391	BraA010001210	0
A01	579794	581223	Promoter	579976	581009	BraA010001240	0
A01	610303	611202	Promoter	608719	610996	BraA010001270	0
A01	630922	632221	Promoter	631135	632869	BraA010001290	0
A01	638437	640584	Promoter	638390	640045	BraA010001310	0
[truncated: 19,649 more rows]

## Sheet: Table S7
Supplemental Table S7. Annotation of H3K4me3 peaks in D of Brassica rapa.
[truncated: 20,004 more rows]

[truncated: 18 more sheets: Table S8, Table S9, Table S10, Table S11, Table S12, Table S13, Table S14, Table S15, Table S16, Table S17, Table S18, Table S19, Table S20, Table S21, Table S22, Table S23, Table S24, Table S25]
